# Supplementary material for: Divergent Evolution of Legionella RCC1 Repeat Effectors Defines the Range of Ran GTPase Cycle Targets
Source: mBio. 2020 Mar 24;11(2):e00405-20. doi: 10.1128/mBio.00405-20 (PMC7157520; doi:10.1128/mBio.00405-20)
Supplement: TABLE S2 [file mBio.00405-20-st002.xlsx]

## Sheet: Table S2A
Sample	Peptide	-10lgP	Mass	Length	m/z	z	RT	Start	End
WT	K.LPPEMLTFHAIQTGFFHTIATGLDK.N	40.4	2784.43	25	697.116	4	89.45	86	110
WT	R.LCLTPIGIPEDITSVDYVGAGAYHTVICGR.N	73.3	3132.56	30	1045.19	3	86.9	193	222
Dlpg1975	K.LPPEMLTFHAIQTGFFHTIATGLDK.N	42.99	2784.43	25	697.115	4	89.49	86	110
Dlpg1975	R.LCLTPIGIPEDITSVDYVGAGAYHTVICGR.N	37.73	3132.56	30	1045.2	3	86.99	193	222
10lgP = -10*log10(P-value); m/z = mass-to-charge ratio of the identified peptide; z = charge state; start and end = start and end of the peptide in the protein sequence

## Sheet: Table S2B
Gene names	Protein names	Protein IDs
ARCN1	Coatomer subunit delta	B0YIW6;P48444;P48444-2;Q6P1Q5;E9PK34
ATAD3A	ATPase family AAA domain-containing protein 3A	Q9NVI7-2;Q9NVI7;H0Y2W2;Q9NVI7-3;Q5SV16;Q5T9A4-2
ATP5C1	ATP synthase subunit gamma, mitochondrial	P36542;P36542-2
CAD	CAD protein;Glutamine-dependent carbamoyl-phosphate synthase;Aspartate carbamoyltransferase;Dihydroorotase	F8VPD4;P27708;H7C3Z5;H7C2E4;H7BZB3
CANX	Calnexin	P27824;P27824-2;H0Y9Q7;P27824-3;D6RDP7;D6RAQ8;D6RFL1;D6RAU8;D6RB85;H0Y9H1;D6RGY2;D6RD16;O14967
CDK1;CDC2	Cyclin-dependent kinase 1	P06493;A0A024QZP7;A0A087WZZ9;P06493-2;E5RIU6;K7ELV5;E7ESI2;G3V5T9;P24941-2;P24941;Q00526;G3V317;K7EJ83;H0YAZ9;Q9BVE2;E7EUK8;E5RGN0;A0A087X209;A0A087WZU2;F5H6Z0;J3QSD7;Q00535-2;Q00535;Q00534;Q96Q40-2;P50750;Q96Q40-4;Q96Q40-3;O94921-3;Q96Q40-5;Q96Q40;O94921-2;O94921;Q07002;Q07002-2;P50750-2;Q00536;Q00536-3;Q07002-3;Q00537-2;Q00537;Q00536-2;Q9NYV4-3;Q14004-2;Q9NYV4-2;Q9NYV4;Q14004
CLPX	ATP-dependent Clp protease ATP-binding subunit clpX-like, mitochondrial	O76031
COPA	Coatomer subunit alpha;Xenin;Proxenin	P53621;P53621-2
COPB1	Coatomer subunit beta	P53618;E9PP73;E9PP63;E9PKQ1
COPG1	Coatomer subunit gamma-1	Q9Y678;H0Y8X7
DCAF7	DDB1- and CUL4-associated factor 7	P61962;A0A087WWI6;P61962-2
DDOST	Dolichyl-diphosphooligosaccharide--protein glycosyltransferase 48 kDa subunit	A0A0C4DGS1;P39656-3;P39656;P39656-2;U3KQ84
DDX1	ATP-dependent RNA helicase DDX1	F1T0B3;A0A087X2G1;Q92499;Q92499-3;Q92499-2
DDX17	Probable ATP-dependent RNA helicase DDX17	H3BLZ8;Q92841-1;Q92841-3;Q92841-2;Q92841
DDX20	Probable ATP-dependent RNA helicase DDX20	Q9UHI6;E9PJ60;Q9UHI6-2
DNAJA1	DnaJ homolog subfamily A member 1	P31689;P31689-2
DNAJA2	DnaJ homolog subfamily A member 2	O60884;A0A087WT48;I3L320
DNAJA3	DnaJ homolog subfamily A member 3, mitochondrial	Q96EY1-2;Q96EY1;Q96EY1-3
FARSA	Phenylalanine--tRNA ligase alpha subunit	K7EK06;K7ER16;Q9Y285-2;Q9Y285;K7ER00
FBL	rRNA 2-O-methyltransferase fibrillarin	M0R299;M0QXL5;M0R2Q4;P22087;M0R0P1;M0R2U2;M0R1H0;M0R2B0;A6NHQ2
FBXO3	F-box only protein 3	E9PJM3;Q9UK99-2;Q9UK99;Q9UK99-3;B4E3U2;G3V1E0;E9PL46
FPGT	Fucose-1-phosphate guanylyltransferase	A0A0A0MRP2;O14772;O14772-2;A6NHC7;E9PKE1;H0YDF0;Q59H18-3;Q59H18-4;Q59H18-1;V9GXZ4;O14772-3;E9PK10;E9PMK0;E9PMM4
GCN1L1	Translational activator GCN1	Q92616
GEMIN4	Gem-associated protein 4	I3L2C7;P57678;I3L399;I3L4A4
HAX1	HCLS1-associated protein X-1	O00165;O00165-2;O00165-5;O00165-3;O00165-4;E9PIQ7;Q5VYD6;O00165-6
HERC2	E3 ubiquitin-protein ligase HERC2	O95714;A0A0J9YVP0;A0A0J9YXQ8;Q9BVR0
HNRNPM	Heterogeneous nuclear ribonucleoprotein M	A0A087X0X3;P52272-2;P52272;M0R019;M0R2T0;M0QYQ7;M0R0N3;M0R0Y6;M0QY96;M0R2I7;M0QZM1
HSD17B12	Very-long-chain 3-oxoacyl-CoA reductase	Q53GQ0;E9PI21;Q53GQ0-2
HSPB1	Heat shock protein beta-1	P04792;C9J3N8;F8WE04
IRS4	Insulin receptor substrate 4	O14654
RPL26;RPL26L1	60S ribosomal protein L26;60S ribosomal protein L26-like 1	P61254;J3QRI7;J3QQQ9;J3QQV1;J3QRC4;E5RIT6;Q9UNX3;J3KTJ8;J3KS10;J3KSS0;E5RHH1
LRRC59	Leucine-rich repeat-containing protein 59	Q96AG4
MAPRE1	Microtubule-associated protein RP/EB family member 1	Q15691
MARS	Methionine--tRNA ligase, cytoplasmic	P56192;P56192-2;H0YHV5;F5H2V6;H0YIP0;H0YIC2;F8VS26;F8W0M7;F8W0S4;F8VZZ9;H0YHL6;H0YI94;H0YI27
MATR3	Matrin-3	A8MXP9;P43243;B3KM87;D6REM6;P43243-2;D6R991;D6RBK5;Q68E03;H0Y8T4;D6RBI2;D6RE02;D6RIA2
NEDD8;NEDD8-MDP1	NEDD8	Q15843;F8VSA6;E9PS38;S4R3E9;E9PL57
NEFM	Neurofilament medium polypeptide	E7EMV2;E7ESP9;P07197
PHB2	Prohibitin-2	J3KPX7;Q99623-2;Q99623;F5H3X6;F5GY37;F5GWA7;F5H2D2;F5H0C5
POLDIP2	Polymerase delta-interacting protein 2	Q9Y2S7;B4DEM9
PPP6C	Serine/threonine-protein phosphatase 6 catalytic subunit;Serine/threonine-protein phosphatase 6 catalytic subunit, N-terminally processed	O00743-2;O00743;O00743-3;Q5T1S7
PYCR2	Pyrroline-5-carboxylate reductase 2;Pyrroline-5-carboxylate reductase	A0A087WTV6;Q96C36;J3KR12;A0A087WZR9
Ran	Ran GTPase	B5MDF5;P62826;J3KQE5;F5H018;H0YFC6;B4DV51;A0A087X0W0
RanBP1	Ran-binding protein 1	P43487-2;P43487;C9JJ34;F6WQW2;C9JXG8;C9JDM3;C9JGV6;C9JIC6
RANBP9; RANBP10	Ran-binding protein 9; Ran-binding protein 10	Q96S59;Q96S59-2;Q96S59-3;R4GNA3;R4GN91;A0A0D9SEU5;R4GMX8;Q6VN20-3;Q6VN20
RanGAP	Ran GTPase activating protein	P46060;H0Y4Q3
RBM4;RBM4B	RNA-binding protein 4;RNA-binding protein 4B	E9PB51;Q9BWF3;E9PLB0;E9PM61;D6R9K7;U3KQD5;J3QRR5;Q9BWF3-3;Q9BWF3-4;Q9BWF3-2;Q9BQ04;Q96PK6-5
RCN2	Reticulocalbin-2	Q14257;Q14257-2;A8MXP8;H0YL43
RPL15	60S ribosomal protein L15;Ribosomal protein L15	P61313;E7EQV9;E7ENU7;E7EX53;P61313-2;E7ERA2
RPL19	Ribosomal protein L19;60S ribosomal protein L19	J3QR09;J3KTE4;P84098;J3QL15
RPL24	60S ribosomal protein L24	C9JXB8;C9JNW5;P83731
RPL36A;RPL36AL;RPL36A-HNRNPH2	60S ribosomal protein L36a-like;60S ribosomal protein L36a	J3KQN4;Q969Q0;P83881;H0Y5B4;H7BZ11;R4GN19;H7BY91;H0Y3V9
RPL4	60S ribosomal protein L4	P36578;H3BM89;H3BTP7;H3BU31
RPL9	60S ribosomal protein L9	D6RAN4;Q53Z07;P32969;H0Y9V9;E7ESE0;H0Y9R4
RPLP0;RPLP0P6	60S acidic ribosomal protein P0;60S acidic ribosomal protein P0-like	P05388;F8VWS0;P05388-2;F8VU65;F8VW21;F8VZS0;F8VPE8;G3V210;Q8NHW5;F8VQY6;F8VRK7;F8W1K8;F8VS58;F8VWV4
RPLP1	60S acidic ribosomal protein P1	P05386
RPS27	40S ribosomal protein S27	P42677;Q5T4L4;C9J1C5
RUVBL1	RuvB-like 1	Q9Y265;Q9Y265-2;H7C4G5;E7ETR0;J3QLR1;H7C4I3
RUVBL2	RuvB-like 2	Q9Y230;Q9Y230-2;M0R0Y3;X6R2L4;M0QXI6;M0R0Z0;M0QXZ7
SERPINH1	Serpin H1	P50454;H0YEP8;E9PQ34;E9PJH8;E9PIG2;E9PRS3;E9PKH2;E9PNX1;E9PK86;E9PMI5;E9PR70;E9PPV6
SLC25A3	Phosphate carrier protein, mitochondrial	Q00325-2;F8VVM2;Q00325;F8VWQ0;F8VZL5;F8VWR4
SLC25A5;SLC25A4	ADP/ATP translocase 2;ADP/ATP translocase 2, N-terminally processed;ADP/ATP translocase 1	P05141;P12235;V9GYG0;Q9H0C2
SLC25A6	ADP/ATP translocase 3;ADP/ATP translocase 3, N-terminally processed	P12236
SNRNP70	U1 small nuclear ribonucleoprotein 70 kDa	P08621-2;P08621;P08621-3;M0QYR1;P08621-4
SRP14	Signal recognition particle 14 kDa protein	H0YLA2;P37108
SRP68	Signal recognition particle subunit SRP68	Q9UHB9;Q9UHB9-4;Q9UHB9-2;Q9UHB9-3
TARDBP	TAR DNA-binding protein 43	A0A087WX29;Q13148;B1AKP7;G3V162;A0A087X260;A0A087WYY0;A0A087WXQ5;K7EJM5;A0A087WV68;K7EN94;Q13148-4;A0A087WTZ4;K7EL26;K7EJ99;A0A0A0MSV7;A0A087WYE7;A0A087WZC9;A0A087WW61;A0A087WX67;A0A087WXV3
TIMM50	Mitochondrial import inner membrane translocase subunit TIM50	Q3ZCQ8;Q3ZCQ8-2;Q3ZCQ8-3;M0R0C3;M0R2F8;M0R003;M0R047;M0R1Y4;M0QXC3;M0R2Z3;M0R303;M0R2D2;M0R2Q2
TTLL12	Tubulin--tyrosine ligase-like protein 12	Q14166
TUBA1A;TUBA3C;TUBA3E	Tubulin alpha-1A chain;Tubulin alpha-3C/D chain;Tubulin alpha-3E chain	Q71U36-2;Q71U36;Q13748;Q13748-2;F8VQQ4;Q6PEY2;F8VRZ4;F8VWV9;F8VX09;V9GZ17;F8VRK0;F8VXZ7
TUBA1B	Tubulin alpha-1B chain	P68363;P68363-2;F8VVB9;F8VS66;C9JDS9;C9K0S6;F8W0F6;A6NHL2-2;A6NHL2;Q9H853
TUBB	Tubulin beta chain	Q5JP53;P07437;Q5ST81;A0A075B736;Q5SQY0;I3L2F9;A6NNZ2;CON__ENSEMBL:ENSBTAP00000025008;Q9H4B7
TUBB2B	Tubulin beta-2B chain	Q9BVA1
TUBB4A	Tubulin beta-4A chain	P04350;M0QY85;M0R278;M0R0X0;M0QY37;M0QX14;M0QZL7;M0R1I1
TUBB4B	Tubulin beta-4B chain	P68371;M0R2D3;Q3ZCM7;M0R2T4;A0A075B724
TUBB6	Tubulin beta-6 chain	Q9BUF5;K7ESM5;K7EL29;K7ES63;K7EN98;K7ESQ3;K7EQT3;K7EJ64;K7ERA8;K7EJZ4;K7EPE5
U2AF1;U2AF1L4	Splicing factor U2AF 35 kDa subunit;Splicing factor U2AF 26 kDa subunit	Q01081-2;Q01081;M0QYK5;M0R2N4;Q01081-3;Q8WU68-3;Q8WU68-2;Q8WU68;K7EJH3;K7EJM7;Q01081-4
UBR4	E3 ubiquitin-protein ligase UBR4	Q5T4S7-3;Q5T4S7-4;Q5T4S7;Q5T4S7-2;Q5T4S7-5;A0A0A0MSW0;X6R960;X6RE05
UQCRC2	Cytochrome b-c1 complex subunit 2, mitochondrial	H3BRG4;P22695;H3BP04;H3BSJ9;A0A087WVZ4;H3BUE4;H3BUI9
ZC3HAV1	Zinc finger CCCH-type antiviral protein 1	Q7Z2W4;C9J6P4;Q7Z2W4-2;Q7Z2W4-3;Q7Z2W4-4

## Sheet: Table S2C
Protein names	Gene names	LFQ intensity B2-1	LFQ intensity B2-2	LFQ intensity B2-3	LFQ intensity B2-4	LFQ intensity B2-5	LFQ intensity B2-6	LFQ intensity E1-1	LFQ intensity E1-2	LFQ intensity E1-3	LFQ intensity E1-4	LFQ intensity E1-5	LFQ intensity E1-6	Only identified by site	Reverse	Potential contaminant	GOBP name	GOMF name	GOCC name	GOBP slim name	GOCC slim name	KEGG name	Pfam	Interpro	Interpro name	PRINTS	PRINTS name	Prosite	Prosite name	Protein name	Taxonomy	Peptides B2-1	Peptides B2-2	Peptides B2-3	Peptides B2-4	Peptides B2-5	Peptides B2-6	Peptides E1-1	Peptides E1-2	Peptides E1-3	Peptides E1-4	Peptides E1-5	Peptides E1-6	Razor + unique peptides B2-1	Razor + unique peptides B2-2	Razor + unique peptides B2-3	Razor + unique peptides B2-4	Razor + unique peptides B2-5	Razor + unique peptides B2-6
Alanine--tRNA ligase, cytoplasmic	AARS	NaN	NaN	NaN	NaN	NaN	NaN	NaN	NaN	NaN	24.8103	25.1054	NaN				alanyl-tRNA aminoacylation;amine metabolic process;amino acid activation;anatomical structure development;biological regulation;carboxylic acid metabolic process;cellular amine metabolic process;cellular amino acid metabolic process;cellular ketone metabolic process;cellular macromolecule metabolic process;cellular metabolic process;cellular nitrogen compound metabolic process;cellular process;ce…	adenyl nucleotide binding;adenyl ribonucleotide binding;alanine-tRNA ligase activity;amine binding;amino acid binding;aminoacyl-tRNA editing activity;aminoacyl-tRNA ligase activity;ATP binding;binding;carboxylic acid binding;carboxylic ester hydrolase activity;catalytic activity;cation binding;hydrolase activity;hydrolase activity, acting on ester bonds;ion binding;ligase activity;ligase activity…	cell part;cytoplasmic part;cytosol;intracellular part	amine metabolic process;anatomical structure development;biological regulation;cellular amino acid metabolic process;cellular ketone metabolic process;cellular metabolic process;cellular nitrogen compound metabolic process;cellular process;developmental process;macromolecule metabolic process;macromolecule modification;metabolic process;molting cycle;multicellular organismal process;neurological …	cell part;cytosol	Aminoacyl-tRNA biosynthesis	DHHA1;tRNA_SAD;tRNA-synt_2c	IPR002318;IPR003156;IPR012947;IPR018162;IPR018163;IPR018164;IPR018165;IPR023033	Ala_tRNA_ligase_euk/bac;Ala-tRNA-lgiase_IIc;Ala-tRNA-ligase_IIc_anticod-bd;Ala-tRNA-synth_IIc_core;Ala-tRNA-synth_IIc_N;Pesterase_DHHA1;Thr/Ala-tRNA-synth_IIc_edit;tRNA_SAD	PR00980	TRNASYNTHALA	PS50860	AA_TRNA_LIGASE_II_ALA	Alanine--tRNA ligase, cytoplasmic	Homo sapiens	0	0	0	0	0	0	0	0	0	5	7	0	0	0	0	0	0	0
ATP-binding cassette sub-family E member 1	ABCE1	NaN	NaN	NaN	NaN	NaN	NaN	NaN	NaN	NaN	24.9114	25.0436	NaN				ATP catabolic process;ATP metabolic process;catabolic process;cellular catabolic process;cellular macromolecule catabolic process;cellular macromolecule metabolic process;cellular metabolic process;cellular nitrogen compound catabolic process;cellular nitrogen compound metabolic process;cellular process;heterocycle catabolic process;heterocycle metabolic process;interaction with host;interspecies…	4 iron, 4 sulfur cluster binding;adenyl nucleotide binding;adenyl ribonucleotide binding;ATP binding;ATPase activity;binding;catalytic activity;cation binding;electron carrier activity;enzyme inhibitor activity;enzyme regulator activity;hydrolase activity;hydrolase activity, acting on acid anhydrides;hydrolase activity, acting on acid anhydrides, in phosphorus-containing anhydrides;ion binding;ir…	cell part;cytoplasmic part;intracellular membrane-bounded organelle;intracellular organelle;intracellular part;membrane-bounded organelle;mitochondrion;organelle	catabolic process;cellular metabolic process;cellular nitrogen compound metabolic process;cellular process;heterocycle metabolic process;interspecies interaction between organisms;macromolecule metabolic process;metabolic process;multi-organism process;nitrogen compound metabolic process;nucleobase-containing compound catabolic process;nucleobase-containing compound metabolic process;nucleobase-c…	cell part;intracellular membrane-bounded organelle;intracellular organelle;mitochondrion;organelle		ABC_tran;Fer4;RLI	IPR001450;IPR003439;IPR003593;IPR007209;IPR013283;IPR017871;IPR017896;IPR017900;IPR027417	4Fe4S_Fe_S_CS;4Fe4S_Fe-S-bd;4Fe4S-bd_dom;AAA+_ATPase;ABC_E;ABC_transporter_CS;ABC_transporter-like;P-loop_NTPase;RNaseL-inhib_metal-bd_dom	PR01868	ABCEFAMILY	PS00198;PS00211;PS50893;PS51379	4FE4S_FER_1;4FE4S_FER_2;ABC_TRANSPORTER_1;ABC_TRANSPORTER_2	ATP-binding cassette sub-family E member 1	Homo sapiens	0	0	0	0	0	0	0	0	0	5	6	0	0	0	0	0	0	0
Mycophenolic acid acyl-glucuronide esterase, mitochondrial	ABHD10	NaN	NaN	NaN	NaN	NaN	NaN	NaN	NaN	NaN	NaN	24.1803	NaN				carbohydrate catabolic process;carbohydrate metabolic process;catabolic process;cellular carbohydrate catabolic process;cellular carbohydrate metabolic process;cellular metabolic process;cellular process;glucuronoside catabolic process;glucuronoside metabolic process;metabolic process;primary metabolic process	catalytic activity;hydrolase activity;hydrolase activity, acting on glycosyl bonds;hydrolase activity, hydrolyzing O-glycosyl compounds	cell part;cytoplasmic part;cytosol;intracellular membrane-bounded organelle;intracellular organelle;intracellular part;membrane-bounded organelle;mitochondrion;organelle	carbohydrate metabolic process;catabolic process;cellular metabolic process;cellular process;metabolic process;primary metabolic process	cell part;cytosol;intracellular membrane-bounded organelle;intracellular organelle;mitochondrion;organelle									Mycophenolic acid acyl-glucuronide esterase, mitochondrial	Homo sapiens	0	0	0	0	0	0	0	0	0	1	4	0	0	0	0	0	0	0
Acetyl-CoA carboxylase 1;Biotin carboxylase	ACACA	29.8948	29.455	29.602	29.6062	29.6599	29.617	29.797	29.3264	29.2945	30.4368	30.1521	30.796				acetyl-CoA metabolic process;acyl-CoA biosynthetic process;acyl-CoA metabolic process;acylglycerol biosynthetic process;acylglycerol metabolic process;amine transport;amino acid transmembrane transport;amino acid transport;anatomical structure homeostasis;betaine transport;biological regulation;biosynthetic process;carboxylic acid biosynthetic process;carboxylic acid metabolic process;carboxylic …	acetyl-CoA carboxylase activity;adenyl nucleotide binding;adenyl ribonucleotide binding;ATP binding;binding;biotin carboxylase activity;catalytic activity;cation binding;CoA carboxylase activity;ion binding;ligase activity;ligase activity, forming carbon-carbon bonds;ligase activity, forming carbon-nitrogen bonds;metal ion binding;nucleotide binding;purine nucleotide binding;purine ribonucleoside…	cell part;cytoplasmic part;cytosol;intracellular membrane-bounded organelle;intracellular organelle;intracellular part;membrane-bounded organelle;mitochondrion;organelle	amine transport;amino acid transport;biological regulation;biosynthetic process;cellular component assembly;cellular component organization;cellular ketone metabolic process;cellular lipid metabolic process;cellular metabolic process;cellular process;cofactor metabolic process;energy reserve metabolic process;establishment of localization;generation of precursor metabolites and energy;glycerol et…	cell part;cytosol;intracellular membrane-bounded organelle;intracellular organelle;mitochondrion;organelle	Fatty acid biosynthesis;Insulin signaling pathway;Propanoate metabolism;Pyruvate metabolism	ACC_central;Biotin_carb_C;Biotin_lipoyl;Carboxyl_trans;CPSase_L_chain;CPSase_L_D2	IPR000022;IPR000089;IPR001882;IPR005479;IPR005481;IPR005482;IPR011053;IPR011054;IPR011761;IPR011762;IPR011763;IPR011764;IPR013537;IPR013815;IPR013816;IPR016185	AcCoA_COase_cen;ATP_grasp_subdomain_1;ATP_grasp_subdomain_2;ATP-grasp;Biotin_BS;Biotin_carboxylation_dom;Biotin_COase_C;Biotin_lipoyl;CarbamoylP_synth_lsu_N;Carboxyl_trans;CbamoylP_synth_lsu-like_ATP-bd;COA_CT_C;COA_CT_N;PreATP-grasp_dom;Rudment_hybrid_motif;Single_hybrid_motif			PS00188;PS00866;PS00867;PS50968;PS50975;PS50979;PS50980;PS50989	ATP_GRASP;BC;BIOTIN;BIOTINYL_LIPOYL;COA_CT_CTER;COA_CT_NTER;CPSASE_1;CPSASE_2	Acetyl-CoA carboxylase 1;Biotin carboxylase	Homo sapiens	40	39	43	48	51	48	36	35	40	54	44	52	40	39	43	48	51	48
Medium-chain specific acyl-CoA dehydrogenase, mitochondrial	ACADM	NaN	NaN	NaN	NaN	NaN	NaN	NaN	NaN	NaN	24.5767	25.0034	NaN				amine biosynthetic process;amine metabolic process;anatomical structure development;betaine biosynthetic process;betaine metabolic process;biological regulation;biosynthetic process;carbohydrate biosynthetic process;carbohydrate metabolic process;carboxylic acid biosynthetic process;carboxylic acid catabolic process;carboxylic acid metabolic process;cardiac cell differentiation;cardiac muscle cel…	acyl-CoA dehydrogenase activity;binding;catalytic activity;coenzyme binding;cofactor binding;flavin adenine dinucleotide binding;identical protein binding;medium-chain-acyl-CoA dehydrogenase activity;oxidoreductase activity;oxidoreductase activity, acting on the CH-CH group of donors;protein binding	axon;cell part;cell projection;cytoplasmic part;intracellular membrane-bounded organelle;intracellular organelle;intracellular organelle lumen;intracellular organelle part;intracellular part;membrane-bounded organelle;membrane-enclosed lumen;mitochondrial matrix;mitochondrial part;mitochondrion;neuron projection;organelle;organelle lumen;organelle part	amine metabolic process;anatomical structure development;biological regulation;biosynthetic process;carbohydrate metabolic process;catabolic process;cell differentiation;cellular amino acid metabolic process;cellular ketone metabolic process;cellular lipid metabolic process;cellular metabolic process;cellular nitrogen compound metabolic process;cellular process;developmental process;energy reserv…	cell part;cell projection;intracellular membrane-bounded organelle;intracellular organelle;mitochondrion;neuron projection;organelle	beta-Alanine metabolism;Fatty acid metabolism;PPAR signaling pathway;Propanoate metabolism;Valine, leucine and isoleucine degradation	Acyl-CoA_dh_1;Acyl-CoA_dh_M;Acyl-CoA_dh_N	IPR006089;IPR006090;IPR006091;IPR006092;IPR009075;IPR009100;IPR013786	AcylCo_DH/oxidase_C;AcylCoA_DH/ox_N;AcylCoA_DH/oxidase;Acyl-CoA_DH_CS;Acyl-CoA_DH_N;Acyl-CoA_Oxase/DH_1;Acyl-CoA_Oxase/DH_cen-dom			PS00072;PS00073	ACYL_COA_DH_1;ACYL_COA_DH_2	Medium-chain specific acyl-CoA dehydrogenase, mitochondrial	Homo sapiens	0	0	0	0	0	0	0	0	0	4	6	0	0	0	0	0	0	0
Acetyl-CoA acetyltransferase, mitochondrial	ACAT1	NaN	NaN	NaN	NaN	NaN	NaN	NaN	NaN	NaN	25.4452	25.887	NaN				adipose tissue development;amine catabolic process;amine metabolic process;anatomical structure development;biosynthetic process;brain development;branched chain family amino acid catabolic process;branched chain family amino acid metabolic process;carboxylic acid catabolic process;carboxylic acid metabolic process;catabolic process;cellular amine metabolic process;cellular amino acid catabolic p…	acetyl-CoA C-acetyltransferase activity;acetyl-CoA C-acyltransferase activity;acetyltransferase activity;binding;C-acetyltransferase activity;C-acyltransferase activity;catalytic activity;cation binding;coenzyme binding;cofactor binding;ion binding;metal ion binding;transferase activity;transferase activity, transferring acyl groups;transferase activity, transferring acyl groups other than amino-…	cell part;cytoplasmic part;intracellular organelle lumen;intracellular organelle part;intracellular part;membrane;membrane-enclosed lumen;mitochondrial inner membrane;mitochondrial matrix;mitochondrial membrane;mitochondrial part;organelle inner membrane;organelle lumen;organelle membrane;organelle part	amine metabolic process;anatomical structure development;biosynthetic process;catabolic process;cellular amino acid metabolic process;cellular component assembly;cellular component organization;cellular ketone body metabolic process;cellular ketone metabolic process;cellular lipid metabolic process;cellular metabolic process;cellular nitrogen compound metabolic process;cellular process;developmen…	cell part;membrane	Benzoate degradation;Butanoate metabolism;Carbon fixation pathways in prokaryotes;Fatty acid metabolism;Glyoxylate and dicarboxylate metabolism;Lysine degradation;Propanoate metabolism;Pyruvate metabolism;Synthesis and degradation of ketone bodies;Terpenoid backbone biosynthesis;Tryptophan metabolism;Two-component system;Valine, leucine and isoleucine degradation	Thiolase_C;Thiolase_N	IPR002155;IPR016038;IPR016039;IPR020610;IPR020613;IPR020615;IPR020616;IPR020617	Thiolase;Thiolase_acyl_enz_int_AS;Thiolase_AS;Thiolase_C;Thiolase_CS;Thiolase_N;Thiolase-like;Thiolase-like_subgr			PS00098;PS00099;PS00737	THIOLASE_1;THIOLASE_2;THIOLASE_3	Acetyl-CoA acetyltransferase, mitochondrial	Homo sapiens	0	0	0	0	0	0	0	0	0	4	5	0	0	0	0	0	0	0
ATP-citrate synthase	ACLY	NaN	NaN	NaN	NaN	NaN	NaN	NaN	NaN	NaN	27.2161	27.257	NaN				acyl-CoA biosynthetic process;acyl-CoA metabolic process;acylglycerol biosynthetic process;acylglycerol metabolic process;ATP catabolic process;ATP metabolic process;biological regulation;biosynthetic process;carbohydrate metabolic process;carboxylic acid metabolic process;catabolic process;cellular biosynthetic process;cellular carbohydrate metabolic process;cellular catabolic process;cellular k…	acid-thiol ligase activity;adenyl nucleotide binding;adenyl ribonucleotide binding;ATP binding;ATP citrate synthase activity;binding;catalytic activity;cation binding;CoA-ligase activity;cofactor binding;ion binding;ligase activity;ligase activity, forming carbon-sulfur bonds;metal ion binding;nucleotide binding;purine nucleotide binding;purine ribonucleoside triphosphate binding;purine ribonucle…	cell part;citrate lyase complex;cytoplasmic part;cytosol;intracellular membrane-bounded organelle;intracellular organelle;intracellular part;macromolecular complex;membrane;membrane-bounded organelle;mitochondrion;nucleus;organelle;plasma membrane;protein complex	biological regulation;biosynthetic process;carbohydrate metabolic process;catabolic process;cellular ketone metabolic process;cellular lipid metabolic process;cellular metabolic process;cellular nitrogen compound metabolic process;cellular process;cofactor metabolic process;energy reserve metabolic process;generation of precursor metabolites and energy;glycerol ether metabolic process;heterocycle…	cell part;cytosol;intracellular membrane-bounded organelle;intracellular organelle;macromolecular complex;membrane;mitochondrion;nucleus;organelle;plasma membrane;protein complex	Carbon fixation pathways in prokaryotes;Citrate cycle (TCA cycle)	ATP-grasp_2;Citrate_synt;CoA_binding;Ligase_CoA	IPR002020;IPR003781;IPR005810;IPR005811;IPR013650;IPR013816;IPR014608;IPR016040;IPR016102;IPR016141;IPR016143;IPR017440;IPR017866	ATP_grasp_subdomain_2;ATP-citrate_synthase;ATP-grasp_succ-CoA_synth-type;Cit_synth/succinyl-CoA_lig_AS;Citrate_synthase-like;Citrate_synthase-like_core;Citrate_synth-like_sm_a-sub;CoA_lig_alpha;CoA_ligase;CoA-bd;NAD(P)-bd_dom;Succ-CoA_synthase_bsu_CS;Succinyl-CoA_synth-like			PS00399;PS01216;PS01217	SUCCINYL_COA_LIG_1;SUCCINYL_COA_LIG_2;SUCCINYL_COA_LIG_3	ATP-citrate synthase	Homo sapiens	0	0	0	0	0	0	1	0	0	12	15	0	0	0	0	0	0	0
Aconitate hydratase, mitochondrial	ACO2	NaN	NaN	NaN	NaN	NaN	NaN	NaN	NaN	NaN	24.085	24.3756	NaN				acetyl-CoA catabolic process;acetyl-CoA metabolic process;carboxylic acid metabolic process;catabolic process;cell death;cellular catabolic process;cellular ketone metabolic process;cellular metabolic process;cellular process;citrate metabolic process;coenzyme catabolic process;coenzyme metabolic process;cofactor catabolic process;cofactor metabolic process;death;isocitrate metabolic process;meta…	3 iron, 4 sulfur cluster binding;4 iron, 4 sulfur cluster binding;aconitate hydratase activity;binding;carbon-oxygen lyase activity;catalytic activity;cation binding;citrate hydro-lyase (cis-aconitate-forming) activity;hydro-lyase activity;ion binding;iron ion binding;iron-sulfur cluster binding;isocitrate hydro-lyase (cis-aconitate-forming) activity;lyase activity;metal cluster binding;metal ion…	cell part;cytoplasmic part;intracellular membrane-bounded organelle;intracellular organelle;intracellular organelle lumen;intracellular organelle part;intracellular part;membrane-bounded organelle;membrane-enclosed lumen;mitochondrial matrix;mitochondrial part;mitochondrion;nucleus;organelle;organelle lumen;organelle part	catabolic process;cell death;cellular ketone metabolic process;cellular metabolic process;cellular process;cofactor metabolic process;death;metabolic process;organic acid metabolic process;small molecule metabolic process	cell part;intracellular membrane-bounded organelle;intracellular organelle;mitochondrion;nucleus;organelle	Carbon fixation pathways in prokaryotes;Citrate cycle (TCA cycle);Glyoxylate and dicarboxylate metabolism	Aconitase;Aconitase_C	IPR000573;IPR001030;IPR006248;IPR015928;IPR015931;IPR015932;IPR015937;IPR018136	Acnase/IPM_dHydase_lsu_aba_1/3;Acoase/IPM_deHydtase;Acoase/IPM_deHydtase_lsu_aba;Aconitase/3IPM_dehydase_swvl;Aconitase/IPMdHydase_lsu_aba_2;Aconitase_4Fe-4S_BS;Aconitase_mito-like;AconitaseA/IPMdHydase_ssu_swvl	PR00415	ACONITASE	PS00450;PS01244	ACONITASE_1;ACONITASE_2	Aconitate hydratase, mitochondrial	Homo sapiens	0	0	0	0	0	0	0	0	0	3	5	0	0	0	0	0	0	0
Cytosolic acyl coenzyme A thioester hydrolase	ACOT7	NaN	NaN	NaN	NaN	NaN	NaN	NaN	NaN	NaN	NaN	23.3202	NaN				carboxylic acid catabolic process;carboxylic acid metabolic process;catabolic process;cellular catabolic process;cellular ketone metabolic process;cellular lipid catabolic process;cellular lipid metabolic process;cellular metabolic process;cellular process;fatty acid catabolic process;fatty acid metabolic process;lipid catabolic process;lipid metabolic process;metabolic process;monocarboxylic aci…	acyl-CoA thioesterase activity;binding;carboxylesterase activity;carboxylic acid binding;carboxylic ester hydrolase activity;catalytic activity;CoA hydrolase activity;coenzyme binding;cofactor binding;fatty acid binding;fatty-acyl-CoA binding;hydrolase activity;hydrolase activity, acting on ester bonds;lipid binding;monocarboxylic acid binding;palmitoyl-CoA hydrolase activity;thiolester hydrolase…	cell body;cell part;cell projection;cytoplasm;cytoplasmic part;cytosol;intracellular membrane-bounded organelle;intracellular organelle;intracellular part;membrane-bounded organelle;mitochondrion;neuron projection;organelle	catabolic process;cellular ketone metabolic process;cellular lipid metabolic process;cellular metabolic process;cellular process;lipid metabolic process;metabolic process;organic acid metabolic process;primary metabolic process;small molecule metabolic process	cell body;cell part;cell projection;cytoplasm;cytosol;intracellular membrane-bounded organelle;intracellular organelle;mitochondrion;neuron projection;organelle	Biosynthesis of unsaturated fatty acids	4HBT	IPR006683	Thioestr_supf					Cytosolic acyl coenzyme A thioester hydrolase	Homo sapiens	0	0	0	0	0	0	0	0	0	1	3	0	0	0	0	0	0	0
Low molecular weight phosphotyrosine protein phosphatase	ACP1	NaN	NaN	NaN	NaN	NaN	NaN	NaN	NaN	NaN	NaN	24.4873	NaN				cell communication;cell-cell signaling;cellular macromolecule metabolic process;cellular metabolic process;cellular process;cellular protein metabolic process;dephosphorylation;macromolecule metabolic process;macromolecule modification;metabolic process;peptidyl-tyrosine dephosphorylation;phosphate-containing compound metabolic process;phosphorus metabolic process;primary metabolic process;protei…	acid phosphatase activity;catalytic activity;hydrolase activity;hydrolase activity, acting on ester bonds;non-membrane spanning protein tyrosine phosphatase activity;phosphatase activity;phosphoprotein phosphatase activity;phosphoric ester hydrolase activity;protein tyrosine phosphatase activity	cell part;cell projection;cytoplasm;internal side of plasma membrane;intracellular membrane-bounded organelle;intracellular organelle;intracellular part;membrane part;membrane-bounded organelle;neuron projection;nucleus;organelle;plasma membrane part	cell communication;cell-cell signaling;cellular metabolic process;cellular process;macromolecule metabolic process;macromolecule modification;metabolic process;phosphorus metabolic process;primary metabolic process;protein dephosphorylation;protein metabolic process;protein modification process;signaling	cell part;cell projection;cytoplasm;intracellular membrane-bounded organelle;intracellular organelle;neuron projection;nucleus;organelle	Riboflavin metabolism	LMWPc	IPR000106;IPR002115;IPR017867;IPR023485	Ptyr_pPase_SF;Tyr_Pase_low_mol_wt_mml;Tyr_phospatase/Ars_reductase;Tyr_phospatase_low_mol_wt	PR00719;PR00720	LMWPTPASE;MAMMALPTPASE			Low molecular weight phosphotyrosine protein phosphatase	Homo sapiens	0	0	0	0	0	0	0	0	0	1	4	0	0	0	0	0	0	0
Long-chain-fatty-acid--CoA ligase 3	ACSL3	NaN	NaN	NaN	23.9712	NaN	NaN	NaN	24.0834	NaN	NaN	NaN	NaN				anatomical structure development;biological regulation;biosynthetic process;brain development;carboxylic acid biosynthetic process;carboxylic acid metabolic process;cellular biosynthetic process;cellular component assembly;cellular component organization;cellular component organization or biogenesis;cellular ketone metabolic process;cellular lipid metabolic process;cellular metabolic process;cell…	adenyl nucleotide binding;adenyl ribonucleotide binding;ATP binding;binding;catalytic activity;fatty acid ligase activity;ligase activity;ligase activity, forming carbon-sulfur bonds;long-chain fatty acid-CoA ligase activity;nucleotide binding;purine nucleotide binding;purine ribonucleoside triphosphate binding;purine ribonucleotide binding;ribonucleotide binding	cell part;cytoplasmic part;endoplasmic reticulum;endoplasmic reticulum membrane;endoplasmic reticulum part;Golgi apparatus;integral to membrane;intracellular membrane-bounded organelle;intracellular organelle;intracellular organelle part;intracellular part;intrinsic to membrane;lipid particle;membrane;membrane part;membrane-bounded organelle;microbody;microbody membrane;microbody part;mitochondri…	anatomical structure development;biological regulation;biosynthetic process;cellular component assembly;cellular component organization;cellular ketone metabolic process;cellular lipid metabolic process;cellular metabolic process;cellular process;developmental process;lipid metabolic process;macromolecular complex assembly;metabolic process;multicellular organismal process;organic acid metabolic …	cell part;endoplasmic reticulum;Golgi apparatus;intracellular membrane-bounded organelle;intracellular organelle;lipid particle;membrane;microbody;organelle	Adipocytokine signaling pathway;Fatty acid metabolism;Peroxisome;PPAR signaling pathway	AMP-binding	IPR000873;IPR020845	AMP-binding_CS;AMP-dep_Synth/Lig			PS00455	AMP_BINDING	Long-chain-fatty-acid--CoA ligase 3	Homo sapiens	0	0	0	3	0	0	2	2	2	0	0	0	0	0	0	3	0	0
Actin, cytoplasmic 2;Actin, cytoplasmic 2, N-terminally processed;Actin, alpha skeletal muscle;Actin, alpha cardiac muscle 1	ACTG1;ACTA1;ACTC1	27.8693	27.7186	27.6471	27.5549	28.2014	26.8103	28.3473	28.5111	28.3985	31.3143	31.6767	29.216				actin cytoskeleton organization;actin filament organization;actin filament-based movement;actin filament-based process;actin-mediated cell contraction;actin-myosin filament sliding;actomyosin structure organization;adherens junction organization;anatomical structure development;anatomical structure formation involved in morphogenesis;anatomical structure morphogenesis;apoptosis;axon guidance;card…	adenyl nucleotide binding;adenyl ribonucleotide binding;ADP binding;ATP binding;ATPase activity;binding;catalytic activity;cytoskeletal protein binding;hydrolase activity;hydrolase activity, acting on acid anhydrides;hydrolase activity, acting on acid anhydrides, in phosphorus-containing anhydrides;myosin binding;nucleoside-triphosphatase activity;nucleotide binding;protein binding;purine nucleot…	actin filament;actin filament bundle;actomyosin;actomyosin, actin part;cell part;contractile fiber;contractile fiber part;cytoplasm;cytoplasmic part;cytoskeletal part;cytoskeleton;cytosol;extracellular membrane-bounded organelle;extracellular organelle;extracellular region part;extracellular vesicular exosome;filamentous actin;I band;intracellular non-membrane-bounded organelle;intracellular orga…	anatomical structure development;anatomical structure formation involved in morphogenesis;anatomical structure morphogenesis;cell death;cell development;cell growth;cell junction organization;cellular component assembly;cellular component movement;cellular component organization;cellular membrane organization;cellular process;circulatory system process;cytoskeleton organization;death;developmenta…	cell part;cytoplasm;cytoskeleton;cytosol;extracellular organelle;intracellular non-membrane-bounded organelle;intracellular organelle;macromolecular complex;organelle;protein complex;vesicle	Adherens junction;Arrhythmogenic right ventricular cardiomyopathy (ARVC);Bacterial invasion of epithelial cells;Cardiac muscle contraction;Dilated cardiomyopathy;Focal adhesion;Hypertrophic cardiomyopathy (HCM);Leukocyte transendothelial migration;Pathogenic Escherichia coli infection;Phagosome;Phototransduction - fly;Regulation of actin cytoskeleton;Shigellosis;Tight junction;Vibrio cholerae inf…	Actin	IPR004000;IPR004001;IPR020902	Actin/actin-like_CS;Actin_CS;Actin-related	PR00190	ACTIN	PS00406;PS00432;PS01132	ACTINS_1;ACTINS_2;ACTINS_ACT_LIKE	Actin, alpha cardiac muscle 1;Actin, alpha skeletal muscle;Actin, cytoplasmic 2;Actin, cytoplasmic 2, N-terminally processed	Homo sapiens	7	7	7	8	12	7	6	7	8	15	15	9	7	7	7	8	12	7
Alpha-actinin-1	ACTN1	NaN	NaN	NaN	NaN	NaN	NaN	NaN	NaN	NaN	26.6289	26.3117	NaN				actin crosslink formation;actin cytoskeleton organization;actin filament bundle assembly;actin filament organization;actin filament-based process;biological regulation;cell activation;cell junction assembly;cell junction organization;cell-substrate junction assembly;cellular component assembly;cellular component assembly at cellular level;cellular component organization;cellular component organiz…	binding;calcium ion binding;cation binding;integrin binding;ion binding;metal ion binding;protein binding;protein complex binding;receptor binding	adherens junction;anchoring junction;cell junction;cell part;cell projection;cell projection part;cell-cell adherens junction;cell-cell junction;cell-substrate adherens junction;cell-substrate junction;contractile fiber part;cytoplasmic membrane-bounded vesicle lumen;cytoplasmic part;cytoplasmic vesicle part;cytoskeleton;cytosol;dendritic spine;extracellular membrane-bounded organelle;extracellul…	biological regulation;cell activation;cell junction organization;cellular component assembly;cellular component organization;cellular process;cytoskeleton organization;establishment of localization;exocytosis;organelle organization;secretion;transport;vesicle-mediated transport	cell part;cell projection;cytoskeleton;cytosol;extracellular organelle;intracellular membrane-bounded organelle;intracellular non-membrane-bounded organelle;intracellular organelle;membrane;neuron projection;nucleus;organelle;plasma membrane;pseudopodium;vesicle	Adherens junction;Amoebiasis;Arrhythmogenic right ventricular cardiomyopathy (ARVC);Focal adhesion;Leukocyte transendothelial migration;Regulation of actin cytoskeleton;Systemic lupus erythematosus;Tight junction	CH;EF_hand_4;efhand_Ca_insen;Spectrin	IPR001589;IPR001715;IPR002017;IPR002048;IPR011992;IPR014837;IPR018159;IPR018247;IPR026921	Actinin_actin-bd_CS;Alpha-actinin;CH-domain;EF_Hand_1_Ca_BS;EF_hand_dom;EF-hand_Ca_insen;EF-hand-like_dom;Spectrin/alpha-actinin;Spectrin_repeat			PS00018;PS00019;PS00020;PS50021;PS50222	ACTININ_1;ACTININ_2;CH;EF_HAND_1;EF_HAND_2	Alpha-actinin-1	Homo sapiens	0	1	0	1	2	0	1	1	1	17	16	4	0	1	0	0	1	0
Alpha-actinin-4	ACTN4	NaN	NaN	NaN	NaN	NaN	NaN	NaN	NaN	NaN	27.5699	27.7816	24.9755				actin crosslink formation;actin cytoskeleton organization;actin filament bundle assembly;actin filament organization;actin filament-based process;biological regulation;cell activation;cellular component assembly;cellular component assembly at cellular level;cellular component organization;cellular component organization at cellular level;cellular component organization or biogenesis;cellular comp…	actin binding;actin filament binding;binding;calcium ion binding;cation binding;cytoskeletal protein binding;identical protein binding;integrin binding;ion binding;metal ion binding;nucleoside binding;protein binding;protein complex binding;protein dimerization activity;protein homodimerization activity;receptor binding	cell cortex part;cell part;cell projection;contractile fiber part;cortical cytoskeleton;cytoplasmic membrane-bounded vesicle lumen;cytoplasmic part;cytoplasmic vesicle part;cytoskeleton;extracellular membrane-bounded organelle;extracellular organelle;extracellular region part;extracellular vesicular exosome;intracellular membrane-bounded organelle;intracellular non-membrane-bounded organelle;intr…	biological regulation;cell activation;cellular component assembly;cellular component organization;cellular process;cytoskeleton organization;establishment of localization;exocytosis;organelle organization;protein transport;regulation of transport;response to chemical stimulus;response to stimulus;response to stress;secretion;transport;vesicle-mediated transport	cell part;cell projection;cytoskeleton;extracellular organelle;intracellular membrane-bounded organelle;intracellular non-membrane-bounded organelle;intracellular organelle;macromolecular complex;nucleus;organelle;protein complex;pseudopodium;ribonucleoprotein complex;vesicle	Adherens junction;Amoebiasis;Arrhythmogenic right ventricular cardiomyopathy (ARVC);Focal adhesion;Leukocyte transendothelial migration;Regulation of actin cytoskeleton;Systemic lupus erythematosus;Tight junction	CH;EF_hand_4;efhand_Ca_insen;Spectrin	IPR001589;IPR001715;IPR002017;IPR002048;IPR011992;IPR014837;IPR018159;IPR018247;IPR026921	Actinin_actin-bd_CS;Alpha-actinin;CH-domain;EF_Hand_1_Ca_BS;EF_hand_dom;EF-hand_Ca_insen;EF-hand-like_dom;Spectrin/alpha-actinin;Spectrin_repeat			PS00018;PS00019;PS00020;PS50021;PS50222	ACTININ_1;ACTININ_2;CH;EF_HAND_1;EF_HAND_2	Alpha-actinin-4	Homo sapiens	0	0	0	1	1	0	1	1	1	16	19	4	0	0	0	1	1	0
Alpha-centractin	ACTR1A	NaN	NaN	NaN	NaN	NaN	NaN	NaN	NaN	NaN	24.3008	NaN	NaN				antigen processing and presentation;antigen processing and presentation of exogenous antigen;antigen processing and presentation of exogenous peptide antigen;antigen processing and presentation of exogenous peptide antigen via MHC class II;antigen processing and presentation of peptide antigen;antigen processing and presentation of peptide antigen via MHC class II;antigen processing and presentat…	adenyl nucleotide binding;adenyl ribonucleotide binding;ATP binding;binding;nucleotide binding;purine nucleotide binding;purine ribonucleoside triphosphate binding;purine ribonucleotide binding;ribonucleotide binding	cell part;centrosome;cytoplasmic part;cytoskeletal part;cytosol;dynactin complex;intracellular non-membrane-bounded organelle;intracellular organelle;intracellular organelle part;intracellular part;macromolecular complex;microtubule associated complex;microtubule organizing center;non-membrane-bounded organelle;organelle;organelle part;protein complex	cellular process;establishment of localization;immune system process;transport;vesicle-mediated transport	cell part;centrosome;cytosol;intracellular non-membrane-bounded organelle;intracellular organelle;macromolecular complex;microtubule organizing center;organelle;protein complex		Actin	IPR004000;IPR004001;IPR020902	Actin/actin-like_CS;Actin_CS;Actin-related	PR00190	ACTIN	PS00432;PS01132	ACTINS_2;ACTINS_ACT_LIKE	Alpha-centractin	Homo sapiens	0	1	0	0	1	1	1	1	1	4	1	1	0	1	0	0	1	1
Actin-related protein 2	ACTR2	NaN	NaN	NaN	NaN	NaN	NaN	NaN	NaN	NaN	NaN	23.4383	NaN				actin cytoskeleton organization;actin filament organization;actin filament-based process;actin nucleation;Arp2/3 complex-mediated actin nucleation;biological regulation;cellular component movement;cellular component organization;cellular component organization at cellular level;cellular component organization or biogenesis;cellular component organization or biogenesis at cellular level;cellular p…	adenyl nucleotide binding;adenyl ribonucleotide binding;ATP binding;binding;nucleotide binding;purine nucleotide binding;purine ribonucleoside triphosphate binding;purine ribonucleotide binding;ribonucleotide binding	Arp2/3 protein complex;cell part;cell projection;cytoplasmic part;cytoskeletal part;cytosol;intracellular organelle part;intracellular part;macromolecular complex;organelle part;protein complex	biological regulation;cellular component movement;cellular component organization;cellular process;cytoskeleton organization;immune system process;organelle organization;regulation of organelle organization;response to stimulus;response to stress	cell part;cell projection;cytosol;macromolecular complex;protein complex		Actin	IPR004000;IPR020902;IPR027306	Actin/actin-like_CS;Actin-related;Arp2	PR00190	ACTIN	PS01132	ACTINS_ACT_LIKE	Actin-related protein 2	Homo sapiens	0	0	0	0	0	0	0	0	0	1	2	0	0	0	0	0	0	0
Actin-related protein 3	ACTR3	NaN	NaN	NaN	NaN	NaN	NaN	NaN	NaN	NaN	23.9718	24.279	NaN				actin cytoskeleton organization;actin filament organization;actin filament-based process;actin nucleation;anatomical structure morphogenesis;Arp2/3 complex-mediated actin nucleation;asymmetric cell division;biological regulation;cell cycle;cell cycle cytokinesis;cell cycle process;cell division;cell part morphogenesis;cell projection morphogenesis;cell projection organization;cellular component m…	adenyl nucleotide binding;adenyl ribonucleotide binding;ATP binding;binding;nucleotide binding;purine nucleotide binding;purine ribonucleoside triphosphate binding;purine ribonucleotide binding;ribonucleotide binding	Arp2/3 protein complex;cell junction;cell part;cell projection;cell-substrate junction;cytoplasmic part;cytoskeletal part;cytosol;excitatory synapse;Golgi apparatus part;Golgi membrane;hemidesmosome;intracellular non-membrane-bounded organelle;intracellular organelle;intracellular organelle part;intracellular part;lamellipodium;macromolecular complex;membrane;non-membrane-bounded organelle;organe…	anatomical structure morphogenesis;biological regulation;cell cycle;cell division;cellular component morphogenesis;cellular component movement;cellular component organization;cellular localization;cellular process;cytokinesis;cytoskeleton organization;developmental process;establishment or maintenance of cell polarity;immune system process;localization;meiotic cell cycle;organelle localization;or…	cell part;cell projection;cytosol;intracellular non-membrane-bounded organelle;intracellular organelle;macromolecular complex;membrane;organelle;protein complex;synapse		Actin	IPR004000;IPR015623;IPR020902	Actin/actin-like_CS;Actin-related;Arp3			PS01132	ACTINS_ACT_LIKE	Actin-related protein 3	Homo sapiens	0	0	0	0	0	0	0	0	0	2	5	0	0	0	0	0	0	0
Atypical kinase ADCK3, mitochondrial	ADCK3	NaN	NaN	NaN	23.1618	22.7611	NaN	NaN	NaN	NaN	NaN	NaN	NaN				cell death;cellular process;death	adenyl nucleotide binding;adenyl ribonucleotide binding;ATP binding;binding;catalytic activity;kinase activity;nucleotide binding;phosphotransferase activity, alcohol group as acceptor;protein kinase activity;protein serine/threonine kinase activity;purine nucleotide binding;purine ribonucleoside triphosphate binding;purine ribonucleotide binding;ribonucleotide binding;transferase activity;transf…	cell part;cytoplasmic part;intracellular membrane-bounded organelle;intracellular organelle;intracellular part;membrane-bounded organelle;mitochondrion;organelle	cell death;cellular process;death	cell part;intracellular membrane-bounded organelle;intracellular organelle;mitochondrion;organelle		ABC1	IPR004147;IPR011009	Kinase-like_dom;UbiB_dom			PS50011	PROTEIN_KINASE_DOM	Chaperone activity of bc1 complex-like, mitochondrial	Homo sapiens	0	0	0	3	2	2	0	0	0	0	0	0	0	0	0	3	2	2
Alcohol dehydrogenase class-3	ADH5	NaN	NaN	NaN	NaN	NaN	NaN	NaN	NaN	NaN	23.0626	NaN	NaN				aging;alcohol catabolic process;alcohol metabolic process;aldehyde catabolic process;biological regulation;catabolic process;cellular aldehyde metabolic process;cellular catabolic process;cellular lipid metabolic process;cellular macromolecule metabolic process;cellular metabolic process;cellular process;cellular protein metabolic process;developmental process;diterpenoid metabolic process;ethano…	alcohol dehydrogenase (NAD) activity;binding;carboxylic acid binding;catalytic activity;cation binding;electron carrier activity;fatty acid binding;formaldehyde dehydrogenase activity;ion binding;lipid binding;metal ion binding;monocarboxylic acid binding;oxidoreductase activity;oxidoreductase activity, acting on CH-OH group of donors;oxidoreductase activity, acting on the aldehyde or oxo group o…	cell part;cytoplasmic part;intracellular membrane-bounded organelle;intracellular organelle;intracellular part;membrane-bounded organelle;mitochondrion;nucleus;organelle	aging;alcohol metabolic process;biological regulation;catabolic process;cellular aldehyde metabolic process;cellular lipid metabolic process;cellular metabolic process;cellular process;developmental process;lipid metabolic process;macromolecule metabolic process;macromolecule modification;metabolic process;multicellular organismal process;peptidyl-amino acid modification;primary metabolic process…	cell part;intracellular membrane-bounded organelle;intracellular organelle;mitochondrion;nucleus;organelle	Chloroalkane and chloroalkene degradation;Drug metabolism - cytochrome P450;Fatty acid metabolism;Glycolysis / Gluconeogenesis;Metabolism of xenobiotics by cytochrome P450;Methane metabolism;Naphthalene degradation;Retinol metabolism;Tyrosine metabolism	ADH_N;ADH_zinc_N	IPR002085;IPR002328;IPR011032;IPR013149;IPR013154;IPR014183;IPR016040	ADH_3;ADH_C;ADH_GroES-like;ADH_SF_Zn-type;ADH_Zn_CS;GroES-like;NAD(P)-bd_dom			PS00059	ADH_ZINC	Alcohol dehydrogenase class-3	Homo sapiens	0	0	0	0	0	0	0	0	0	2	1	0	0	0	0	0	0	0
Adenylosuccinate synthetase isozyme 2	ADSS	NaN	NaN	NaN	NaN	NaN	NaN	NaN	NaN	NaN	23.4387	23.9332	NaN				amine metabolic process;AMP biosynthetic process;AMP metabolic process;aspartate family amino acid metabolic process;aspartate metabolic process;biosynthetic process;carboxylic acid metabolic process;catabolic process;cellular amine metabolic process;cellular amino acid metabolic process;cellular aromatic compound metabolic process;cellular biosynthetic process;cellular catabolic process;cellular…	adenylosuccinate synthase activity;anion binding;binding;catalytic activity;cation binding;GTP binding;guanyl nucleotide binding;guanyl ribonucleotide binding;ion binding;ligase activity;ligase activity, forming carbon-nitrogen bonds;magnesium ion binding;metal ion binding;nucleotide binding;phosphate ion binding;purine nucleotide binding;purine ribonucleoside triphosphate binding;purine ribonucl…	cell part;cytoplasmic part;cytosol;intracellular part;membrane;plasma membrane	amine metabolic process;biosynthetic process;catabolic process;cellular amino acid metabolic process;cellular aromatic compound metabolic process;cellular ketone metabolic process;cellular metabolic process;cellular nitrogen compound metabolic process;cellular process;heterocycle metabolic process;immune system process;metabolic process;nitrogen compound metabolic process;nucleobase-containing co…	cell part;cytosol;membrane;plasma membrane	Alanine, aspartate and glutamate metabolism;Purine metabolism	Adenylsucc_synt	IPR001114;IPR018220;IPR027417;IPR027529	Adenylosuccinate_synthase_AS;Adenylosuccinate_synthetase;AdSS_2_vert;P-loop_NTPase			PS00513;PS01266	ADENYLOSUCCIN_SYN_1;ADENYLOSUCCIN_SYN_2	Adenylosuccinate synthetase isozyme 2	Homo sapiens	0	0	0	0	0	0	0	0	0	2	2	0	0	0	0	0	0	0
Acylglycerol kinase, mitochondrial	AGK	NaN	NaN	NaN	NaN	NaN	24.3857	NaN	24.9654	25.0083	NaN	NaN	NaN				activation of protein kinase activity;activation of protein kinase C activity by G-protein coupled receptor protein signaling pathway;biological regulation;biosynthetic process;cell surface receptor linked signaling pathway;cellular biosynthetic process;cellular lipid metabolic process;cellular metabolic process;cellular process;cellular response to stimulus;ceramide biosynthetic process;ceramide…	acylglycerol kinase activity;adenyl nucleotide binding;adenyl ribonucleotide binding;ATP binding;binding;catalytic activity;ceramide kinase activity;diacylglycerol kinase activity;kinase activity;lipid kinase activity;nucleotide binding;phosphotransferase activity, alcohol group as acceptor;purine nucleotide binding;purine ribonucleoside triphosphate binding;purine ribonucleotide binding;ribonucl…	cell part;cytoplasmic part;intracellular organelle part;intracellular part;membrane;mitochondrial membrane;mitochondrial part;organelle membrane;organelle part	biological regulation;biosynthetic process;cellular lipid metabolic process;cellular metabolic process;cellular process;lipid metabolic process;metabolic process;primary metabolic process;regulation of protein modification process;response to stimulus;signal transduction	cell part;membrane	Glycerolipid metabolism	DAGK_cat	IPR001206	Diacylglycerol_kinase_cat_dom			PS50146	DAGK	Acylglycerol kinase, mitochondrial	Homo sapiens	1	1	0	1	1	2	0	4	3	0	0	0	1	1	0	1	1	2
Glycogen debranching enzyme;4-alpha-glucanotransferase;Amylo-alpha-1,6-glucosidase	AGL	NaN	NaN	NaN	NaN	NaN	NaN	NaN	NaN	NaN	23.2954	23.276	NaN				alcohol metabolic process;biosynthetic process;carbohydrate biosynthetic process;carbohydrate catabolic process;carbohydrate metabolic process;catabolic process;cellular biosynthetic process;cellular carbohydrate biosynthetic process;cellular carbohydrate catabolic process;cellular carbohydrate metabolic process;cellular glucan metabolic process;cellular macromolecule biosynthetic process;cellula…	4-alpha-glucanotransferase activity;alpha-glucosidase activity;amylo-alpha-1,6-glucosidase activity;binding;carbohydrate binding;catalytic activity;glucosidase activity;glycogen debranching enzyme activity;hydrolase activity;hydrolase activity, acting on glycosyl bonds;hydrolase activity, hydrolyzing O-glycosyl compounds;pattern binding;polysaccharide binding;transferase activity;transferase acti…	cell part;cytoplasmic part;cytosol;endoplasmic reticulum;inclusion body;intracellular membrane-bounded organelle;intracellular organelle;intracellular part;isoamylase complex;macromolecular complex;membrane-bounded organelle;nucleus;organelle;protein complex;sarcoplasmic reticulum	alcohol metabolic process;biosynthetic process;carbohydrate metabolic process;catabolic process;cellular metabolic process;cellular process;energy reserve metabolic process;generation of precursor metabolites and energy;macromolecule metabolic process;metabolic process;polysaccharide metabolic process;primary metabolic process;response to chemical stimulus;response to endogenous stimulus;response…	cell part;cytosol;endoplasmic reticulum;intracellular membrane-bounded organelle;intracellular organelle;isoamylase complex;macromolecular complex;nucleus;organelle;protein complex	Starch and sucrose metabolism	GDE_C	IPR006421;IPR008928;IPR010401;IPR013781;IPR017853	6-hairpin_glycosidase-like;GDE_C;Glyco_hydro_catalytic_dom;Glycogen_debranch_met;Glycoside_hydrolase_SF					4-alpha-glucanotransferase;Amylo-alpha-1,6-glucosidase;Glycogen debranching enzyme	Homo sapiens	0	0	0	0	0	0	0	0	0	3	3	0	0	0	0	0	0	0
Alkyldihydroxyacetonephosphate synthase, peroxisomal	AGPS	NaN	NaN	NaN	NaN	NaN	22.6403	NaN	NaN	NaN	NaN	NaN	NaN				biosynthetic process;cellular biosynthetic process;cellular lipid metabolic process;cellular metabolic process;cellular process;ether lipid biosynthetic process;ether lipid metabolic process;glycerol ether biosynthetic process;glycerol ether metabolic process;glycerolipid biosynthetic process;glycerolipid metabolic process;lipid biosynthetic process;lipid metabolic process;metabolic process;organ…	alkylglycerone-phosphate synthase activity;binding;catalytic activity;coenzyme binding;cofactor binding;FAD binding;flavin adenine dinucleotide binding;oxidoreductase activity;oxidoreductase activity, acting on CH-OH group of donors;oxidoreductase activity, acting on the CH-OH group of donors, NAD or NADP as acceptor;transferase activity;transferase activity, transferring alkyl or aryl (other tha…	cell part;cytoplasmic part;intracellular membrane-bounded organelle;intracellular organelle;intracellular organelle lumen;intracellular organelle part;intracellular part;membrane;membrane-bounded organelle;membrane-enclosed lumen;microbody;microbody lumen;microbody membrane;microbody part;mitochondrion;organelle;organelle lumen;organelle membrane;organelle part;peroxisomal matrix;peroxisomal memb…	biosynthetic process;cellular lipid metabolic process;cellular metabolic process;cellular process;glycerol ether metabolic process;lipid metabolic process;metabolic process;primary metabolic process;small molecule metabolic process	cell part;intracellular membrane-bounded organelle;intracellular organelle;membrane;microbody;mitochondrion;organelle	Ether lipid metabolism;Peroxisome	FAD_binding_4;FAD-oxidase_C	IPR004113;IPR006094;IPR016164;IPR016166;IPR016167;IPR016169;IPR025650	Alkyl-DHAP_Synthase;CO_DH_flavot_FAD-bd_sub2;FAD-bd_2;FAD-bd_2_sub1;FAD-linked_Oxase-like_C;FAD-linked_oxidase_C;Oxid_FAD_bind_N			PS51387	FAD_PCMH	Alkyldihydroxyacetonephosphate synthase, peroxisomal	Homo sapiens	0	2	0	1	2	2	0	0	0	0	0	0	0	2	0	1	2	2
Adenosylhomocysteinase	AHCY	NaN	NaN	NaN	NaN	NaN	NaN	NaN	NaN	NaN	26.8101	27.0306	24.8449				amine catabolic process;amine metabolic process;behavior;carboxylic acid catabolic process;carboxylic acid metabolic process;catabolic process;cellular amine metabolic process;cellular amino acid catabolic process;cellular amino acid metabolic process;cellular catabolic process;cellular ketone metabolic process;cellular metabolic process;cellular modified amino acid catabolic process;cellular mod…	adenosylhomocysteinase activity;adenyl nucleotide binding;binding;catalytic activity;coenzyme binding;cofactor binding;hydrolase activity;hydrolase activity, acting on ether bonds;NAD binding;nucleotide binding;purine nucleotide binding;trialkylsulfonium hydrolase activity	cell part;cell projection;cytoplasmic membrane-bounded vesicle;cytoplasmic part;cytoplasmic vesicle;cytosol;intracellular membrane-bounded organelle;intracellular organelle;intracellular part;melanosome;membrane-bounded organelle;membrane-bounded vesicle;neuron projection;nucleus;organelle;pigment granule;vesicle	amine metabolic process;behavior;catabolic process;cellular amino acid metabolic process;cellular ketone metabolic process;cellular metabolic process;cellular nitrogen compound metabolic process;cellular process;immune system process;metabolic process;nitrogen compound metabolic process;one-carbon metabolic process;organic acid metabolic process;primary metabolic process;response to chemical stim…	cell part;cell projection;cytoplasmic membrane-bounded vesicle;cytosol;intracellular membrane-bounded organelle;intracellular organelle;neuron projection;nucleus;organelle;vesicle	Cysteine and methionine metabolism	AdoHcyase;AdoHcyase_NAD	IPR000043;IPR015878;IPR016040;IPR020082	Adenosylhomocysteinase;Ado_hCys_hydrolase_NAD-bd;NAD(P)-bd_dom;S-Ado-L-homoCys_hydrolase_CS			PS00738;PS00739	ADOHCYASE_1;ADOHCYASE_2	Adenosylhomocysteinase	Homo sapiens	0	0	0	0	1	0	1	1	0	6	8	4	0	0	0	0	1	0
Activator of 90 kDa heat shock protein ATPase homolog 1	AHSA1	NaN	NaN	NaN	NaN	NaN	NaN	NaN	NaN	NaN	23.8616	24.4441	NaN				biological regulation;cellular macromolecule metabolic process;cellular metabolic process;cellular process;cellular protein metabolic process;macromolecule metabolic process;metabolic process;positive regulation of ATPase activity;positive regulation of catalytic activity;positive regulation of hydrolase activity;positive regulation of molecular function;primary metabolic process;protein folding;…	ATPase activator activity;ATPase regulator activity;binding;chaperone binding;enzyme activator activity;enzyme regulator activity;nucleoside-triphosphatase regulator activity;protein binding	cell part;cytoplasm;cytoplasmic part;cytosol;endoplasmic reticulum;intracellular membrane-bounded organelle;intracellular organelle;intracellular part;membrane-bounded organelle;organelle	biological regulation;cellular metabolic process;cellular process;macromolecule metabolic process;metabolic process;primary metabolic process;protein folding;protein metabolic process;response to stimulus;response to stress	cell part;cytoplasm;cytosol;endoplasmic reticulum;intracellular membrane-bounded organelle;intracellular organelle;organelle		Aha1_N;AHSA1	IPR013538;IPR015310;IPR023393	Activator_of_Hsp90_ATPase;AHSA1_N;START-like_dom					Activator of 90 kDa heat shock protein ATPase homolog 1	Homo sapiens	0	0	1	0	0	0	0	0	0	2	3	0	0	0	1	0	0	0
Aminoacyl tRNA synthase complex-interacting multifunctional protein 1;Endothelial monocyte-activating polypeptide 2	AIMP1	NaN	NaN	NaN	NaN	NaN	NaN	NaN	NaN	23.9015	24.114	24.1308	NaN				alcohol metabolic process;amine metabolic process;amino acid activation;anatomical structure formation involved in morphogenesis;angiogenesis;apoptosis;biological adhesion;biological regulation;carbohydrate metabolic process;carboxylic acid metabolic process;cell adhesion;cell communication;cell death;cell migration;cell motility;cell-cell signaling;cellular amine metabolic process;cellular amino…	binding;cytokine activity;identical protein binding;nucleic acid binding;protein binding;protein dimerization activity;protein homodimerization activity;receptor binding;RNA binding;tRNA binding	aminoacyl-tRNA synthetase multienzyme complex;cell part;cell surface;cytoplasmic membrane-bounded vesicle;cytoplasmic part;cytoplasmic vesicle;cytosol;endoplasmic reticulum;extracellular region part;extracellular space;Golgi apparatus;intracellular membrane-bounded organelle;intracellular organelle;intracellular part;macromolecular complex;membrane-bounded organelle;membrane-bounded vesicle;nucle…	alcohol metabolic process;amine metabolic process;anatomical structure formation involved in morphogenesis;biological adhesion;biological regulation;carbohydrate metabolic process;cell adhesion;cell communication;cell death;cell motility;cell-cell signaling;cellular amino acid metabolic process;cellular component movement;cellular ketone metabolic process;cellular metabolic process;cellular nitro…	cell part;cell surface;cytoplasmic membrane-bounded vesicle;cytosol;endoplasmic reticulum;extracellular space;Golgi apparatus;intracellular membrane-bounded organelle;intracellular organelle;macromolecular complex;nucleus;organelle;protein complex;vesicle		NUDE_C;tRNA_bind	IPR002547;IPR006964;IPR012340	NA-bd_OB-fold;NUDE_C;tRNA-bd_dom			PS50886	TRBD	Aminoacyl tRNA synthase complex-interacting multifunctional protein 1;Endothelial monocyte-activating polypeptide 2	Homo sapiens	1	1	1	0	1	1	1	1	2	4	4	1	1	1	1	0	1	1
Aminoacyl tRNA synthase complex-interacting multifunctional protein 2	AIMP2	NaN	NaN	NaN	22.4373	22.4137	NaN	NaN	NaN	NaN	NaN	NaN	NaN				amine metabolic process;amino acid activation;apoptosis;biological regulation;carboxylic acid metabolic process;cell death;cell differentiation;cellular amine metabolic process;cellular amino acid metabolic process;cellular developmental process;cellular ketone metabolic process;cellular macromolecule metabolic process;cellular metabolic process;cellular nitrogen compound metabolic process;cellul…		cell part;cytoplasmic part;cytosol;intracellular membrane-bounded organelle;intracellular organelle;intracellular part;membrane-bounded organelle;nucleus;organelle	amine metabolic process;biological regulation;cell death;cell differentiation;cellular amino acid metabolic process;cellular ketone metabolic process;cellular metabolic process;cellular nitrogen compound metabolic process;cellular process;death;developmental process;macromolecule metabolic process;metabolic process;nitrogen compound metabolic process;nucleobase-containing compound metabolic proce…	cell part;cytosol;intracellular membrane-bounded organelle;intracellular organelle;nucleus;organelle			IPR010987	Glutathione-S-Trfase_C-like			PS50405	GST_CTER	Aminoacyl tRNA synthase complex-interacting multifunctional protein 2	Homo sapiens	0	0	1	2	3	2	0	0	0	1	1	2	0	0	1	2	3	2
Adenylate kinase 2, mitochondrial;Adenylate kinase 2, mitochondrial;Adenylate kinase 2, mitochondrial, N-terminally processed	AK2	NaN	NaN	NaN	NaN	NaN	NaN	NaN	NaN	NaN	24.5366	25.0162	NaN				2'-deoxyribonucleotide metabolic process;ADP biosynthetic process;ADP metabolic process;AMP metabolic process;anatomical structure development;ATP metabolic process;biosynthetic process;brain development;cellular biosynthetic process;cellular metabolic process;cellular nitrogen compound biosynthetic process;cellular nitrogen compound metabolic process;cellular process;dATP metabolic process;deoxy…	adenyl nucleotide binding;adenyl ribonucleotide binding;adenylate kinase activity;ATP binding;binding;catalytic activity;kinase activity;nucleobase-containing compound kinase activity;nucleotide binding;nucleotide kinase activity;phosphotransferase activity, phosphate group as acceptor;purine nucleotide binding;purine ribonucleoside triphosphate binding;purine ribonucleotide binding;ribonucleotid…	cell part;cytoplasmic part;cytosol;intracellular organelle part;intracellular part;membrane;membrane-enclosed lumen;mitochondrial inner membrane;mitochondrial intermembrane space;mitochondrial membrane;mitochondrial part;organelle envelope lumen;organelle inner membrane;organelle membrane;organelle part	anatomical structure development;biosynthetic process;cellular metabolic process;cellular nitrogen compound metabolic process;cellular process;developmental process;generation of precursor metabolites and energy;heterocycle metabolic process;metabolic process;nitrogen compound metabolic process;nucleobase-containing compound metabolic process;nucleobase-containing small molecule interconversion;n…	cell part;cytosol;membrane	Purine metabolism	ADK;ADK_lid	IPR000850;IPR006259;IPR007862;IPR027417	Adenyl_kin_sub;Adenylate_kin;Adenylate_kinase_lid-dom;P-loop_NTPase	PR00094	ADENYLTKNASE	PS00113	ADENYLATE_KINASE	Adenylate kinase 2, mitochondrial;Adenylate kinase 2, mitochondrial, N-terminally processed	Homo sapiens	0	0	0	1	2	1	0	0	0	2	3	0	0	0	0	1	2	1
Aldose reductase	AKR1B1	NaN	NaN	NaN	NaN	NaN	NaN	NaN	NaN	NaN	25.2972	25.7315	NaN				biological regulation;biosynthetic process;C21-steroid hormone biosynthetic process;C21-steroid hormone metabolic process;carbohydrate metabolic process;cellular biosynthetic process;cellular hormone metabolic process;cellular metabolic process;cellular process;hormone biosynthetic process;hormone metabolic process;lipid biosynthetic process;lipid metabolic process;metabolic process;primary metab…	alcohol dehydrogenase (NADP+) activity;alditol:NADP+ 1-oxidoreductase activity;aldo-keto reductase (NADP) activity;catalytic activity;electron carrier activity;glyceraldehyde oxidoreductase activity;oxidoreductase activity;oxidoreductase activity, acting on CH-OH group of donors;oxidoreductase activity, acting on the aldehyde or oxo group of donors;oxidoreductase activity, acting on the CH-OH gro…	cell part;cytoplasm;cytoplasmic part;cytosol;extracellular region part;extracellular space;intracellular membrane-bounded organelle;intracellular organelle;intracellular part;membrane-bounded organelle;nucleus;organelle	biological regulation;biosynthetic process;carbohydrate metabolic process;cellular metabolic process;cellular process;hormone metabolic process;lipid metabolic process;metabolic process;primary metabolic process;response to stimulus;response to stress;small molecule metabolic process	cell part;cytoplasm;cytosol;extracellular space;intracellular membrane-bounded organelle;intracellular organelle;nucleus;organelle	Fructose and mannose metabolism;Galactose metabolism;Glycerolipid metabolism;Pentose and glucuronate interconversions;Pyruvate metabolism	Aldo_ket_red	IPR001395;IPR018170;IPR020471;IPR023210	Aldo/ket_red;Aldo/ket_reductase_CS;Aldo/keto_reductase_subgr;NADP_OxRdtase_dom	PR00069	ALDKETRDTASE	PS00062;PS00063;PS00798	ALDOKETO_REDUCTASE_1;ALDOKETO_REDUCTASE_2;ALDOKETO_REDUCTASE_3	Aldose reductase	Homo sapiens	0	0	0	0	0	0	0	0	0	5	5	0	0	0	0	0	0	0
Aflatoxin B1 aldehyde reductase member 2;Aflatoxin B1 aldehyde reductase member 4	AKR7A2;AKR7L	NaN	NaN	NaN	NaN	NaN	NaN	NaN	NaN	NaN	NaN	22.8823	NaN				carbohydrate metabolic process;cellular aldehyde metabolic process;cellular metabolic process;cellular process;metabolic process;primary metabolic process	alcohol dehydrogenase (NADP+) activity;alditol:NADP+ 1-oxidoreductase activity;aldo-keto reductase (NADP) activity;catalytic activity;electron carrier activity;epoxide hydrolase activity;ether hydrolase activity;hydrolase activity;hydrolase activity, acting on ether bonds;oxidoreductase activity;oxidoreductase activity, acting on CH-OH group of donors;oxidoreductase activity, acting on the CH-OH …	cell part;cytoplasmic part;Golgi apparatus;intracellular membrane-bounded organelle;intracellular organelle;intracellular part;membrane-bounded organelle;mitochondrion;organelle	carbohydrate metabolic process;cellular aldehyde metabolic process;cellular metabolic process;cellular process;metabolic process;primary metabolic process	cell part;Golgi apparatus;intracellular membrane-bounded organelle;intracellular organelle;mitochondrion;organelle		Aldo_ket_red	IPR001395;IPR023210	Aldo/ket_red;NADP_OxRdtase_dom					Aflatoxin B1 aldehyde reductase member 2;Aflatoxin B1 aldehyde reductase member 4	Homo sapiens	0	0	0	0	0	0	0	0	0	1	2	0	0	0	0	0	0	0
Delta-1-pyrroline-5-carboxylate synthase;Glutamate 5-kinase;Gamma-glutamyl phosphate reductase	ALDH18A1	23.6521	23.6014	NaN	24.1435	24.1541	24.3983	NaN	NaN	NaN	24.4085	24.6006	NaN				amine biosynthetic process;amine metabolic process;biosynthetic process;carboxylic acid biosynthetic process;carboxylic acid metabolic process;cellular amine metabolic process;cellular amino acid biosynthetic process;cellular amino acid metabolic process;cellular biosynthetic process;cellular ketone metabolic process;cellular metabolic process;cellular modified amino acid biosynthetic process;cel…	adenyl nucleotide binding;adenyl ribonucleotide binding;amino acid kinase activity;ATP binding;binding;catalytic activity;glutamate 5-kinase activity;glutamate-5-semialdehyde dehydrogenase activity;kinase activity;nucleotide binding;oxidoreductase activity;oxidoreductase activity, acting on the aldehyde or oxo group of donors;oxidoreductase activity, acting on the aldehyde or oxo group of donors,…	cell part;cytoplasmic part;intracellular organelle part;intracellular part;membrane;mitochondrial inner membrane;mitochondrial membrane;mitochondrial part;organelle inner membrane;organelle membrane;organelle part	amine metabolic process;biosynthetic process;cellular amino acid metabolic process;cellular ketone metabolic process;cellular metabolic process;cellular nitrogen compound metabolic process;cellular process;heterocycle metabolic process;metabolic process;nitrogen compound metabolic process;organic acid metabolic process;primary metabolic process;small molecule metabolic process	cell part;membrane	Arginine and proline metabolism	AA_kinase;Aldedh	IPR000965;IPR001048;IPR001057;IPR005766;IPR015590;IPR016161;IPR016162;IPR016163;IPR019797;IPR020593	Ald_DH/histidinol_DH;Ald_DH_C;Ald_DH_N;Aldehyde_DH_dom;Asp/Glu/Uridylate_kinase;G-glutamylP_reductase;G-glutamylP_reductase_CS;Glu/AcGlu_kinase;Glutamate_5-kinase_CS;P5_carboxy_syn	PR00474	GLU5KINASE	PS00902;PS01223	GLUTAMATE_5_KINASE;PROA	Delta-1-pyrroline-5-carboxylate synthase;Gamma-glutamyl phosphate reductase;Glutamate 5-kinase	Homo sapiens	3	3	1	4	4	6	1	1	2	5	6	0	3	3	1	4	4	6
Aldehyde dehydrogenase, mitochondrial	ALDH2	NaN	NaN	NaN	NaN	NaN	NaN	NaN	NaN	NaN	NaN	22.8825	NaN				alcohol catabolic process;alcohol metabolic process;biological regulation;biosynthetic process;carbohydrate metabolic process;catabolic process;cellular biosynthetic process;cellular metabolic process;cellular process;ethanol catabolic process;ethanol metabolic process;ethanol oxidation;metabolic process;neurotransmitter biosynthetic process;neurotransmitter metabolic process;oxidation-reduction …	aldehyde dehydrogenase (NAD) activity;aldehyde dehydrogenase [NAD(P)+] activity;catalytic activity;electron carrier activity;oxidoreductase activity;oxidoreductase activity, acting on the aldehyde or oxo group of donors;oxidoreductase activity, acting on the aldehyde or oxo group of donors, NAD or NADP as acceptor	cell part;cytoplasmic part;intracellular organelle lumen;intracellular organelle part;intracellular part;membrane-enclosed lumen;mitochondrial matrix;mitochondrial part;organelle lumen;organelle part	alcohol metabolic process;biological regulation;biosynthetic process;carbohydrate metabolic process;catabolic process;cellular metabolic process;cellular process;metabolic process;neurotransmitter metabolic process;primary metabolic process;small molecule metabolic process;xenobiotic metabolic process	cell part	Arginine and proline metabolism;Ascorbate and aldarate metabolism;beta-Alanine metabolism;Chloroalkane and chloroalkene degradation;Fatty acid metabolism;Glycerolipid metabolism;Glycolysis / Gluconeogenesis;Histidine metabolism;Limonene and pinene degradation;Lysine degradation;Pentose and glucuronate interconversions;Propanoate metabolism;Pyruvate metabolism;Tryptophan metabolism;Valine, leucine…	Aldedh	IPR015590;IPR016160;IPR016161;IPR016162;IPR016163	Ald_DH/histidinol_DH;Ald_DH_C;Ald_DH_CS;Ald_DH_N;Aldehyde_DH_dom			PS00070;PS00687	ALDEHYDE_DEHYDR_CYS;ALDEHYDE_DEHYDR_GLU	Aldehyde dehydrogenase, mitochondrial	Homo sapiens	0	0	0	0	0	0	0	0	0	1	3	0	0	0	0	0	0	0
Alpha-aminoadipic semialdehyde dehydrogenase	ALDH7A1	NaN	NaN	NaN	NaN	NaN	NaN	NaN	NaN	NaN	NaN	23.6014	NaN				alcohol metabolic process;amine biosynthetic process;amine catabolic process;amine metabolic process;aspartate family amino acid catabolic process;aspartate family amino acid metabolic process;betaine biosynthetic process;betaine metabolic process;biosynthetic process;carboxylic acid biosynthetic process;carboxylic acid catabolic process;carboxylic acid metabolic process;catabolic process;cellula…	aldehyde dehydrogenase (NAD) activity;betaine-aldehyde dehydrogenase activity;catalytic activity;L-aminoadipate-semialdehyde dehydrogenase activity;oxidoreductase activity;oxidoreductase activity, acting on the aldehyde or oxo group of donors;oxidoreductase activity, acting on the aldehyde or oxo group of donors, NAD or NADP as acceptor	cell part;cytoplasmic part;cytosol;intracellular membrane-bounded organelle;intracellular organelle;intracellular organelle lumen;intracellular organelle part;intracellular part;membrane-bounded organelle;membrane-enclosed lumen;mitochondrial matrix;mitochondrial part;nucleus;organelle;organelle lumen;organelle part	alcohol metabolic process;amine metabolic process;biosynthetic process;catabolic process;cellular aldehyde metabolic process;cellular amino acid metabolic process;cellular ketone metabolic process;cellular metabolic process;cellular nitrogen compound metabolic process;cellular process;metabolic process;multicellular organismal process;neurological system process;nitrogen compound metabolic proces…	cell part;cytosol;intracellular membrane-bounded organelle;intracellular organelle;nucleus;organelle	Arginine and proline metabolism;Ascorbate and aldarate metabolism;beta-Alanine metabolism;Fatty acid metabolism;Glycerolipid metabolism;Glycine, serine and threonine metabolism;Glycolysis / Gluconeogenesis;Histidine metabolism;Lysine biosynthesis;Lysine degradation;Propanoate metabolism;Pyruvate metabolism;Tryptophan metabolism;Valine, leucine and isoleucine degradation	Aldedh	IPR015590;IPR016160;IPR016161;IPR016162;IPR016163	Ald_DH/histidinol_DH;Ald_DH_C;Ald_DH_CS;Ald_DH_N;Aldehyde_DH_dom			PS00070;PS00687	ALDEHYDE_DEHYDR_CYS;ALDEHYDE_DEHYDR_GLU	Alpha-aminoadipic semialdehyde dehydrogenase	Homo sapiens	0	0	0	0	0	0	0	0	0	1	2	0	0	0	0	0	0	0
4-trimethylaminobutyraldehyde dehydrogenase	ALDH9A1	NaN	NaN	NaN	NaN	NaN	NaN	NaN	NaN	NaN	24.8249	25.0972	NaN				amine biosynthetic process;amine metabolic process;betaine biosynthetic process;betaine metabolic process;biological regulation;biosynthetic process;carboxylic acid biosynthetic process;carboxylic acid metabolic process;carnitine biosynthetic process;carnitine metabolic process;cellular aldehyde metabolic process;cellular amine metabolic process;cellular amino acid biosynthetic process;cellular a…	1-pyrroline dehydrogenase activity;3-chloroallyl aldehyde dehydrogenase activity;4-trimethylammoniobutyraldehyde dehydrogenase activity;aminobutyraldehyde dehydrogenase activity;catalytic activity;oxidoreductase activity;oxidoreductase activity, acting on the aldehyde or oxo group of donors;oxidoreductase activity, acting on the aldehyde or oxo group of donors, NAD or NADP as acceptor	cell part;cytoplasmic part;cytosol;intracellular membrane-bounded organelle;intracellular organelle;intracellular part;membrane;membrane-bounded organelle;mitochondrion;organelle;plasma membrane	amine metabolic process;biological regulation;biosynthetic process;cellular aldehyde metabolic process;cellular amino acid metabolic process;cellular ketone metabolic process;cellular metabolic process;cellular nitrogen compound metabolic process;cellular process;hormone metabolic process;metabolic process;neurotransmitter metabolic process;nitrogen compound metabolic process;organic acid metabol…	cell part;cytosol;intracellular membrane-bounded organelle;intracellular organelle;membrane;mitochondrion;organelle;plasma membrane	Arginine and proline metabolism;Ascorbate and aldarate metabolism;beta-Alanine metabolism;Fatty acid metabolism;Glycerolipid metabolism;Glycolysis / Gluconeogenesis;Histidine metabolism;Lysine degradation;Propanoate metabolism;Pyruvate metabolism;Tryptophan metabolism;Valine, leucine and isoleucine degradation	Aldedh	IPR015590;IPR016160;IPR016161;IPR016162;IPR016163	Ald_DH/histidinol_DH;Ald_DH_C;Ald_DH_CS;Ald_DH_N;Aldehyde_DH_dom			PS00070;PS00687	ALDEHYDE_DEHYDR_CYS;ALDEHYDE_DEHYDR_GLU	4-trimethylaminobutyraldehyde dehydrogenase	Homo sapiens	0	0	0	0	0	0	0	0	0	5	5	0	0	0	0	0	0	0
Fructose-bisphosphate aldolase A;Fructose-bisphosphate aldolase	ALDOA	NaN	NaN	NaN	21.9007	22.2332	NaN	NaN	NaN	21.96	28.9751	29.3162	26.3022				actin cytoskeleton organization;actin filament organization;actin filament-based process;alcohol biosynthetic process;alcohol catabolic process;alcohol metabolic process;anatomical structure homeostasis;ATP biosynthetic process;ATP metabolic process;biological regulation;biosynthetic process;carbohydrate biosynthetic process;carbohydrate catabolic process;carbohydrate metabolic process;catabolic …	actin binding;aldehyde-lyase activity;binding;carbohydrate binding;carbon-carbon lyase activity;catalytic activity;cytoskeletal protein binding;fructose binding;fructose-bisphosphate aldolase activity;identical protein binding;lyase activity;monosaccharide binding;protein binding;sugar binding;tubulin binding	actin cytoskeleton;cell part;contractile fiber part;cytoplasmic membrane-bounded vesicle lumen;cytoplasmic part;cytoplasmic vesicle part;cytoskeleton;cytosol;extracellular membrane-bounded organelle;extracellular organelle;extracellular region part;extracellular vesicular exosome;I band;intracellular non-membrane-bounded organelle;intracellular organelle;intracellular organelle part;intracellular…	alcohol metabolic process;biological regulation;biosynthetic process;carbohydrate metabolic process;catabolic process;cell activation;cellular component assembly;cellular component organization;cellular homeostasis;cellular metabolic process;cellular nitrogen compound metabolic process;cellular process;cytoskeleton organization;establishment of localization;exocytosis;generation of precursor meta…	cell part;cytoskeleton;cytosol;extracellular organelle;intracellular non-membrane-bounded organelle;intracellular organelle;organelle;vesicle	Carbon fixation in photosynthetic organisms;Fructose and mannose metabolism;Glycolysis / Gluconeogenesis;Pentose phosphate pathway	Glycolytic	IPR000741;IPR013785	Aldolase_I;Aldolase_TIM			PS00158	ALDOLASE_CLASS_I	Fructose-bisphosphate aldolase;Fructose-bisphosphate aldolase A	Homo sapiens	0	0	0	3	3	0	1	1	3	14	13	6	0	0	0	3	3	0
THO complex subunit 4	ALYREF	NaN	NaN	NaN	NaN	NaN	NaN	NaN	NaN	NaN	24.2544	NaN	NaN				biosynthetic process;cellular biosynthetic process;cellular macromolecule metabolic process;cellular metabolic process;cellular nitrogen compound metabolic process;cellular process;establishment of localization;establishment of localization in cell;establishment of RNA localization;interaction with host;interspecies interaction between organisms;intracellular transport;intronless viral mRNA expor…	binding;nucleic acid binding;nucleotide binding;RNA binding	catalytic step 2 spliceosome;cell part;cytoplasmic part;cytosol;intracellular membrane-bounded organelle;intracellular organelle;intracellular organelle part;intracellular part;macromolecular complex;membrane-bounded organelle;nuclear body;nuclear part;nuclear speck;nucleoplasm;nucleoplasm part;nucleus;organelle;organelle part;protein complex;ribonucleoprotein complex;spliceosomal complex;transcr…	biosynthetic process;cellular metabolic process;cellular nitrogen compound metabolic process;cellular process;establishment of localization;interspecies interaction between organisms;macromolecule metabolic process;metabolic process;mRNA metabolic process;mRNA processing;multi-organism process;nitrogen compound metabolic process;nuclear transport;nucleobase-containing compound metabolic process;n…	cell part;cytosol;intracellular membrane-bounded organelle;intracellular organelle;macromolecular complex;nucleoplasm;nucleus;organelle;protein complex;ribonucleoprotein complex;spliceosomal complex;transcription export complex	mRNA surveillance pathway;RNA transport;Spliceosome	FoP_duplication;RRM_1	IPR000504;IPR012677;IPR025715	FoP_duplication;Nucleotide-bd_a/b_plait;RRM_dom			PS50102	RRM	THO complex subunit 4	Homo sapiens	0	0	0	1	0	0	1	3	3	2	2	1	0	0	0	1	0	0
Acidic leucine-rich nuclear phosphoprotein 32 family member A	ANP32A	NaN	NaN	NaN	NaN	NaN	NaN	NaN	NaN	NaN	25.4519	25.7828	NaN				biological regulation;biosynthetic process;cellular biosynthetic process;cellular macromolecule biosynthetic process;cellular macromolecule metabolic process;cellular metabolic process;cellular nitrogen compound metabolic process;cellular process;cellular response to stimulus;establishment of localization;establishment of localization in cell;gene expression;intracellular signal transduction;intr…		cell part;cytoplasmic part;endoplasmic reticulum;intracellular membrane-bounded organelle;intracellular organelle;intracellular organelle part;intracellular part;membrane-bounded organelle;nuclear part;nucleoplasm;organelle;organelle part;perinuclear region of cytoplasm	biological regulation;biosynthetic process;cellular metabolic process;cellular nitrogen compound metabolic process;cellular process;establishment of localization;macromolecule metabolic process;metabolic process;mRNA metabolic process;nitrogen compound metabolic process;nuclear transport;nucleobase-containing compound metabolic process;nucleocytoplasmic transport;primary metabolic process;respons…	cell part;endoplasmic reticulum;intracellular membrane-bounded organelle;intracellular organelle;nucleoplasm;organelle		LRR_4	IPR001611;IPR003603;IPR025875	Leu-rich_rpt;Leu-rich_rpt_4;U2A'_phosphoprotein32A_C			PS51450	LRR	Acidic leucine-rich nuclear phosphoprotein 32 family member A	Homo sapiens	0	0	0	0	0	0	1	0	1	5	5	1	0	0	0	0	0	0
Acidic leucine-rich nuclear phosphoprotein 32 family member B	ANP32B	NaN	NaN	NaN	NaN	NaN	NaN	NaN	NaN	NaN	25.4281	25.8716	NaN						cell part;cytoplasm;intracellular membrane-bounded organelle;intracellular organelle;intracellular part;membrane-bounded organelle;nucleus;organelle		cell part;cytoplasm;intracellular membrane-bounded organelle;intracellular organelle;nucleus;organelle			IPR001611;IPR003603	Leu-rich_rpt;U2A'_phosphoprotein32A_C			PS51450	LRR	Acidic leucine-rich nuclear phosphoprotein 32 family member B	Homo sapiens	0	0	0	0	0	0	1	0	1	6	5	0	0	0	0	0	0	0
Acidic leucine-rich nuclear phosphoprotein 32 family member E	ANP32E	NaN	NaN	NaN	NaN	NaN	NaN	25.0537	24.5759	24.5965	24.5116	25.0042	NaN					enzyme inhibitor activity;enzyme regulator activity;phosphatase inhibitor activity;phosphatase regulator activity	cell part;cytoplasmic membrane-bounded vesicle;cytoplasmic part;cytoplasmic vesicle;intracellular membrane-bounded organelle;intracellular organelle;intracellular part;membrane-bounded organelle;membrane-bounded vesicle;nucleus;organelle;vesicle		cell part;cytoplasmic membrane-bounded vesicle;intracellular membrane-bounded organelle;intracellular organelle;nucleus;organelle;vesicle		LRR_4	IPR001611;IPR003603;IPR025875	Leu-rich_rpt;Leu-rich_rpt_4;U2A'_phosphoprotein32A_C			PS51450	LRR	Acidic leucine-rich nuclear phosphoprotein 32 family member E	Homo sapiens	0	0	0	0	0	0	2	2	3	4	4	0	0	0	0	0	0	0
Annexin A2;Annexin	ANXA2	NaN	NaN	NaN	NaN	NaN	NaN	NaN	NaN	NaN	24.0768	24.2203	NaN				anatomical structure development;anatomical structure formation involved in morphogenesis;angiogenesis;biological regulation;body fluid secretion;cellular component organization;cellular component organization at cellular level;cellular component organization or biogenesis;cellular component organization or biogenesis at cellular level;cellular process;cellular response to acid;cellular response …	binding;calcium ion binding;calcium-dependent phospholipid binding;cation binding;enzyme inhibitor activity;enzyme regulator activity;ion binding;lipase inhibitor activity;lipid binding;metal ion binding;phosphatidylinositol binding;phosphatidylinositol-4,5-bisphosphate binding;phospholipase inhibitor activity;phospholipid binding	basement membrane;cell part;cytoplasmic membrane-bounded vesicle;cytoplasmic part;cytoplasmic vesicle;early endosome;endosome;extracellular matrix part;extracellular membrane-bounded organelle;extracellular organelle;extracellular region part;extracellular vesicular exosome;extrinsic to membrane;extrinsic to plasma membrane;intracellular membrane-bounded organelle;intracellular organelle;intracel…	anatomical structure development;anatomical structure formation involved in morphogenesis;biological regulation;cellular component organization;cellular process;developmental process;establishment of localization;extracellular matrix organization;extracellular structure organization;multicellular organismal process;regulation of body fluid levels;regulation of organelle organization;regulation of…	cell part;cytoplasmic membrane-bounded vesicle;endosome;extracellular organelle;intracellular membrane-bounded organelle;intracellular organelle;lipid particle;macromolecular complex;membrane;midbody;organelle;plasma membrane;protein complex;vesicle		Annexin	IPR001464;IPR002389;IPR018252;IPR018502	Annexin;Annexin_repeat;Annexin_repeat_CS;AnnexinII	PR00196;PR00198	ANNEXIN;ANNEXINII	PS00223	ANNEXIN	Annexin;Annexin A2	Homo sapiens	0	0	0	0	0	0	0	0	0	5	4	0	0	0	0	0	0	0
Annexin A5;Annexin	ANXA5	NaN	NaN	NaN	NaN	NaN	NaN	NaN	NaN	NaN	26.2072	26.6274	NaN				biological regulation;blood coagulation;cellular process;cellular response to stimulus;coagulation;hemostasis;multicellular organismal process;negative regulation of apoptosis;negative regulation of biological process;negative regulation of cell death;negative regulation of cellular process;negative regulation of coagulation;negative regulation of multicellular organismal process;negative regulat…	binding;calcium ion binding;calcium-dependent phospholipid binding;cation binding;enzyme inhibitor activity;enzyme regulator activity;ion binding;lipase inhibitor activity;lipid binding;metal ion binding;phospholipase inhibitor activity;phospholipid binding	blood microparticle;cell part;cytoplasm;endothelial microparticle;external side of plasma membrane;extracellular membrane-bounded organelle;extracellular organelle;extracellular region part;extracellular vesicular exosome;intracellular part;membrane part;membrane-bounded organelle;membrane-bounded vesicle;organelle;plasma membrane part;vesicle	biological regulation;cellular process;coagulation;multicellular organismal process;regulation of body fluid levels;response to chemical stimulus;response to stimulus;signal transduction	cell part;cytoplasm;extracellular organelle;organelle;vesicle		Annexin	IPR001464;IPR002392;IPR015473;IPR018252;IPR018502	Annexin;Annexin_repeat;Annexin_repeat_CS;Annexins_V;AnnexinV	PR00196;PR00201	ANNEXIN;ANNEXINV	PS00223	ANNEXIN	Annexin;Annexin A5	Homo sapiens	0	0	0	0	0	0	0	0	0	4	7	1	0	0	0	0	0	0
Annexin A6;Annexin	ANXA6	NaN	NaN	NaN	NaN	NaN	NaN	NaN	NaN	NaN	24.9028	25.1587	NaN				biological regulation;calcium ion transport;cation transport;divalent inorganic cation transport;divalent metal ion transport;establishment of localization;ion transport;metal ion transport;regulation of biological process;regulation of multicellular organismal process;regulation of muscle contraction;regulation of muscle system process;regulation of system process;transport	binding;calcium ion binding;calcium-dependent phospholipid binding;cation binding;ion binding;lipid binding;metal ion binding;phospholipid binding	cell part;cytoplasmic membrane-bounded vesicle;cytoplasmic part;cytoplasmic vesicle;extracellular membrane-bounded organelle;extracellular organelle;extracellular region part;extracellular vesicular exosome;intracellular membrane-bounded organelle;intracellular organelle;intracellular part;melanosome;membrane-bounded organelle;membrane-bounded vesicle;organelle;perinuclear region of cytoplasm;pig…	biological regulation;establishment of localization;ion transport;transport	cell part;cytoplasmic membrane-bounded vesicle;extracellular organelle;intracellular membrane-bounded organelle;intracellular organelle;organelle;vesicle		Annexin	IPR001464;IPR002393;IPR018252;IPR018502	Annexin;Annexin_repeat;Annexin_repeat_CS;AnnexinVI	PR00196;PR00202	ANNEXIN;ANNEXINVI	PS00223	ANNEXIN	Annexin;Annexin A6	Homo sapiens	0	0	0	0	0	0	0	0	0	5	6	0	0	0	0	0	0	0
AP-1 complex subunit beta-1;AP-2 complex subunit beta	AP1B1;AP2B1	NaN	NaN	NaN	NaN	NaN	NaN	NaN	NaN	NaN	23.0058	NaN	NaN				antigen processing and presentation;antigen processing and presentation of exogenous antigen;antigen processing and presentation of exogenous peptide antigen;antigen processing and presentation of exogenous peptide antigen via MHC class II;antigen processing and presentation of peptide antigen;antigen processing and presentation of peptide antigen via MHC class II;antigen processing and presentat…	protein transporter activity;substrate-specific transporter activity;transporter activity	AP-type membrane coat adaptor complex;cell part;clathrin adaptor complex;clathrin coated vesicle membrane;clathrin-coated endocytic vesicle membrane;coated pit;coated vesicle membrane;cytoplasmic part;cytoplasmic vesicle membrane;cytoplasmic vesicle part;cytosol;endocytic vesicle membrane;Golgi apparatus part;Golgi membrane;intracellular organelle part;intracellular part;lysosomal membrane;macrom…	biological regulation;cell communication;cell-cell signaling;cellular component assembly;cellular component organization;cellular macromolecular complex assembly;cellular membrane organization;cellular process;endocytosis;establishment of localization;Golgi vesicle transport;immune system process;locomotion;macromolecular complex assembly;membrane invagination;membrane organization;organelle orga…	AP-type membrane coat adaptor complex;cell part;cytosol;macromolecular complex;membrane;plasma membrane;protein complex	Endocrine and other factor-regulated calcium reabsorption;Endocytosis;Huntington's disease;Lysosome	Adaptin_N;Alpha_adaptinC2;B2-adapt-app_C	IPR002553;IPR008152;IPR009028;IPR011989;IPR012295;IPR013037;IPR013041;IPR015151;IPR016024;IPR016342;IPR026739	AP_beta;AP_complex_bsu_1_2_4;ARM-like;ARM-type_fold;B-adaptin_app_sub_C;Beta2_adaptin/TBP_C_dom;Clathrin/coatomer_adapt-like_N;Clathrin_a/b/g-adaptin_app_Ig;Clathrin_b-adaptin_app_Ig-like;Coatomer/calthrin_app_sub_C;Coatomer/clathrin_app_Ig-like					AP-1 complex subunit beta-1;AP-2 complex subunit beta	Homo sapiens	0	0	0	0	0	0	1	0	1	2	1	0	0	0	0	0	0	0
Adenine phosphoribosyltransferase	APRT	NaN	NaN	NaN	NaN	NaN	NaN	NaN	NaN	NaN	25.5694	26.2243	NaN				adenine biosynthetic process;adenine metabolic process;adenine salvage;AMP biosynthetic process;AMP metabolic process;AMP salvage;behavior;biological regulation;biosynthetic process;body fluid secretion;cellular aromatic compound metabolic process;cellular biosynthetic process;cellular metabolic compound salvage;cellular metabolic process;cellular nitrogen compound biosynthetic process;cellular n…	adenine binding;adenine phosphoribosyltransferase activity;adenyl nucleotide binding;adenyl ribonucleotide binding;AMP binding;binding;catalytic activity;nucleobase binding;nucleotide binding;purine base binding;purine nucleotide binding;purine ribonucleotide binding;ribonucleotide binding;transferase activity;transferase activity, transferring glycosyl groups;transferase activity, transferring p…	cell part;cytoplasmic part;cytosol;intracellular membrane-bounded organelle;intracellular organelle;intracellular part;membrane-bounded organelle;nucleus;organelle	behavior;biological regulation;biosynthetic process;cellular aromatic compound metabolic process;cellular metabolic compound salvage;cellular metabolic process;cellular nitrogen compound metabolic process;cellular process;establishment of localization;heterocycle metabolic process;metabolic process;multicellular organismal process;nitrogen compound metabolic process;nucleobase-containing compound…	cell part;cytosol;intracellular membrane-bounded organelle;intracellular organelle;nucleus;organelle	Purine metabolism	Pribosyltran	IPR000836;IPR005764	Ade_phspho_trans;PRibTrfase_dom			PS00103	PUR_PYR_PR_TRANSFER	Adenine phosphoribosyltransferase	Homo sapiens	0	0	0	0	0	0	0	0	0	5	6	0	0	0	0	0	0	0
Coatomer subunit delta	ARCN1	NaN	NaN	NaN	NaN	23.9301	NaN	25.2536	25.0907	25.7494	NaN	NaN	NaN				cellular component organization;cellular component organization at cellular level;cellular component organization or biogenesis;cellular component organization or biogenesis at cellular level;cellular process;COPI coating of Golgi vesicle;establishment of localization;establishment of localization in cell;establishment of protein localization;Golgi transport vesicle coating;Golgi vesicle transpor…		AP-type membrane coat adaptor complex;cell part;clathrin adaptor complex;COPI vesicle coat;cytoplasmic part;cytoplasmic vesicle part;cytosol;Golgi apparatus part;intracellular organelle part;intracellular part;macromolecular complex;membrane coat;membrane part;organelle part;protein complex;vesicle coat	cellular component organization;cellular process;establishment of localization;Golgi vesicle transport;organelle organization;protein transport;transport;vesicle organization;vesicle-mediated transport	AP-type membrane coat adaptor complex;cell part;cytosol;macromolecular complex;protein complex		Adap_comp_sub;Clat_adaptor_s	IPR008968;IPR011012;IPR022775;IPR027059	AP_mu_sigma_su;Clathrin_mu_C;Coatomer_dsu;Longin-like_dom			PS51072	MHD	Coatomer subunit delta	Homo sapiens	2	2	1	2	3	1	7	5	7	0	0	0	2	2	1	2	3	1
ADP-ribosylation factor 4	ARF4	NaN	NaN	NaN	23.8982	24.1514	24.1515	NaN	NaN	NaN	NaN	NaN	NaN				anatomical structure development;biological regulation;brain development;cell surface receptor linked signaling pathway;cellular process;cellular response to stimulus;developmental process;enzyme linked receptor protein signaling pathway;epidermal growth factor receptor signaling pathway;establishment of localization;establishment of protein localization;intracellular signal transduction;organ de…	binding;catalytic activity;GTP binding;GTPase activity;guanyl nucleotide binding;guanyl ribonucleotide binding;hydrolase activity;hydrolase activity, acting on acid anhydrides;hydrolase activity, acting on acid anhydrides, in phosphorus-containing anhydrides;nucleoside-triphosphatase activity;nucleotide binding;purine nucleotide binding;purine ribonucleoside triphosphate binding;purine ribonucleo…	cell part;cytoplasm;cytoplasmic part;Golgi apparatus;intracellular;intracellular membrane-bounded organelle;intracellular organelle;intracellular part;membrane;membrane-bounded organelle;organelle;plasma membrane	anatomical structure development;biological regulation;cellular process;developmental process;establishment of localization;protein transport;response to stimulus;response to stress;signal transduction;transport;vesicle-mediated transport	cell part;cytoplasm;Golgi apparatus;intracellular;intracellular membrane-bounded organelle;intracellular organelle;membrane;organelle;plasma membrane		Arf	IPR005225;IPR006689;IPR024156;IPR027417	P-loop_NTPase;Small_GTPase_ARF;Small_GTPase_ARF/SAR;Small_GTP-bd_dom	PR00328	SAR1GTPBP	PS51417	ARF	ADP-ribosylation factor 4	Homo sapiens	1	1	1	5	6	5	0	0	0	1	2	0	0	1	1	2	3	2
ADP-ribosylation factor 5	ARF5	25.3343	NaN	NaN	25.7715	25.7323	25.9754	NaN	NaN	NaN	NaN	NaN	NaN				biological regulation;cellular process;cellular response to stimulus;establishment of localization;establishment of protein localization;intracellular signal transduction;protein transport;regulation of biological process;regulation of cellular process;response to stimulus;signal transduction;small GTPase mediated signal transduction;transport;vesicle-mediated transport	binding;catalytic activity;GTP binding;GTPase activity;guanyl nucleotide binding;guanyl ribonucleotide binding;hydrolase activity;hydrolase activity, acting on acid anhydrides;hydrolase activity, acting on acid anhydrides, in phosphorus-containing anhydrides;nucleoside-triphosphatase activity;nucleotide binding;purine nucleotide binding;purine ribonucleoside triphosphate binding;purine ribonucleo…	cell part;cytoplasmic part;Golgi apparatus;intracellular;intracellular membrane-bounded organelle;intracellular organelle;intracellular part;membrane;membrane-bounded organelle;organelle;perinuclear region of cytoplasm;plasma membrane	biological regulation;cellular process;establishment of localization;protein transport;response to stimulus;signal transduction;transport;vesicle-mediated transport	cell part;Golgi apparatus;intracellular;intracellular membrane-bounded organelle;intracellular organelle;membrane;organelle;plasma membrane		Arf	IPR005225;IPR006689;IPR024156;IPR027417	P-loop_NTPase;Small_GTPase_ARF;Small_GTPase_ARF/SAR;Small_GTP-bd_dom	PR00328	SAR1GTPBP	PS51417	ARF	ADP-ribosylation factor 5	Homo sapiens	3	1	0	5	7	5	0	0	0	1	1	0	3	1	0	5	7	5
Rho GDP-dissociation inhibitor 1	ARHGDIA	NaN	NaN	NaN	NaN	NaN	NaN	NaN	NaN	NaN	26.2249	26.5133	NaN				biological regulation;cell surface receptor linked signaling pathway;cellular component movement;cellular process;cellular response to stimulus;enzyme linked receptor protein signaling pathway;intracellular signal transduction;negative regulation of apoptosis;negative regulation of axonogenesis;negative regulation of biological process;negative regulation of cell adhesion;negative regulation of c…	enzyme activator activity;enzyme regulator activity;GDP-dissociation inhibitor activity;GTPase activator activity;GTPase regulator activity;nucleoside-triphosphatase regulator activity;Rho GDP-dissociation inhibitor activity;small GTPase regulator activity	cell part;cytoplasm;cytoplasmic part;cytoskeleton;cytosol;immunological synapse;intracellular non-membrane-bounded organelle;intracellular organelle;intracellular part;membrane part;non-membrane-bounded organelle;organelle;plasma membrane part	biological regulation;cellular component movement;cellular process;response to stimulus;signal transduction	cell part;cytoplasm;cytoskeleton;cytosol;intracellular non-membrane-bounded organelle;intracellular organelle;organelle	Neurotrophin signaling pathway;Vasopressin-regulated water reabsorption	Rho_GDI	IPR000406;IPR014756;IPR024792	Ig_E-set;Rho_GDI;RhoGDI_domain	PR00492	RHOGDI			Rho GDP-dissociation inhibitor 1	Homo sapiens	0	0	0	0	0	0	0	0	0	4	4	1	0	0	0	0	0	0
ADP-ribosylation factor-like protein 1	ARL1	NaN	NaN	24.2452	24.262	24.7746	25.3473	NaN	NaN	NaN	NaN	NaN	NaN				activation of phospholipase D activity;biological regulation;cellular component organization;cellular component organization at cellular level;cellular component organization or biogenesis;cellular component organization or biogenesis at cellular level;cellular localization;cellular macromolecule localization;cellular metabolic process;cellular process;cellular protein localization;cellular respo…	binding;catalytic activity;cation binding;enzyme activator activity;enzyme regulator activity;GTP binding;GTPase activity;guanyl nucleotide binding;guanyl ribonucleotide binding;hydrolase activity;hydrolase activity, acting on acid anhydrides;hydrolase activity, acting on acid anhydrides, in phosphorus-containing anhydrides;ion binding;metal ion binding;nucleoside-triphosphatase activity;nucleoti…	cell part;cytoplasmic part;Golgi apparatus;Golgi apparatus part;Golgi membrane;intracellular;intracellular membrane-bounded organelle;intracellular organelle;intracellular organelle part;intracellular part;membrane;membrane-bounded organelle;organelle;organelle membrane;organelle part;trans-Golgi network	biological regulation;cellular component organization;cellular localization;cellular metabolic process;cellular process;endosome transport;establishment of localization;Golgi organization;Golgi vesicle transport;localization;metabolic process;organelle organization;response to stimulus;secondary metabolic process;signal transduction;toxin metabolic process;transport;vesicle-mediated transport	cell part;Golgi apparatus;intracellular;intracellular membrane-bounded organelle;intracellular organelle;membrane;organelle		Arf	IPR005225;IPR006689;IPR024156;IPR027417	P-loop_NTPase;Small_GTPase_ARF;Small_GTPase_ARF/SAR;Small_GTP-bd_dom	PR00328	SAR1GTPBP	PS51417	ARF	ADP-ribosylation factor-like protein 1	Homo sapiens	1	1	2	2	3	4	0	0	0	0	0	0	1	1	2	2	3	4
Asparagine synthetase [glutamine-hydrolyzing]	ASNS	NaN	NaN	NaN	NaN	NaN	NaN	NaN	NaN	NaN	24.6604	25.1359	NaN				activation of signaling protein activity involved in unfolded protein response;amine biosynthetic process;amine metabolic process;anatomical structure development;asparagine biosynthetic process;asparagine metabolic process;aspartate family amino acid biosynthetic process;aspartate family amino acid metabolic process;biological regulation;biosynthetic process;carboxylic acid biosynthetic process;…	adenyl nucleotide binding;adenyl ribonucleotide binding;asparagine synthase (glutamine-hydrolyzing) activity;ATP binding;binding;carbon-nitrogen ligase activity, with glutamine as amido-N-donor;catalytic activity;cofactor binding;ligase activity;ligase activity, forming carbon-nitrogen bonds;nucleotide binding;purine nucleotide binding;purine ribonucleoside triphosphate binding;purine ribonucleot…	cell part;cytoplasmic part;cytosol;intracellular part	amine metabolic process;anatomical structure development;biological regulation;biosynthetic process;cell communication;cellular amino acid metabolic process;cellular ketone metabolic process;cellular metabolic process;cellular nitrogen compound metabolic process;cellular process;developmental process;macromolecule metabolic process;metabolic process;nitrogen compound metabolic process;organic aci…	cell part;cytosol	Alanine, aspartate and glutamate metabolism;Nitrogen metabolism	Asn_synthase;GATase_7	IPR000583;IPR001962;IPR006426;IPR014729;IPR017932	Asn_synth_AEB;Asn_synthase;GATase_2_dom;GATase_dom;Rossmann-like_a/b/a_fold			PS51278	GATASE_TYPE_2	Asparagine synthetase [glutamine-hydrolyzing]	Homo sapiens	0	0	0	0	0	0	0	0	0	3	4	0	0	0	0	0	0	0
ATPase family AAA domain-containing protein 3A	ATAD3A	27.2974	26.501	26.3021	26.1516	27.2124	27.316	23.7769	24.7833	25.1069	NaN	NaN	NaN				biological regulation;cell growth;cellular process;growth;negative regulation of apoptosis;negative regulation of biological process;negative regulation of cell death;negative regulation of cellular process;negative regulation of programmed cell death;regulation of apoptosis;regulation of biological process;regulation of cell death;regulation of cellular process;regulation of programmed cell death	adenyl nucleotide binding;adenyl ribonucleotide binding;ATP binding;binding;catalytic activity;hydrolase activity;hydrolase activity, acting on acid anhydrides;hydrolase activity, acting on acid anhydrides, in phosphorus-containing anhydrides;nucleoside-triphosphatase activity;nucleotide binding;purine nucleotide binding;purine ribonucleoside triphosphate binding;purine ribonucleotide binding;pyr…	cell part;cytoplasmic part;integral to membrane;intracellular membrane-bounded organelle;intracellular non-membrane-bounded organelle;intracellular organelle;intracellular organelle part;intracellular part;intrinsic to membrane;membrane;membrane part;membrane-bounded organelle;mitochondrial inner membrane;mitochondrial membrane;mitochondrial nucleoid;mitochondrial part;mitochondrion;non-membrane-…	biological regulation;cell growth;cellular process;growth	cell part;intracellular membrane-bounded organelle;intracellular non-membrane-bounded organelle;intracellular organelle;membrane;mitochondrion;organelle		AAA;DUF3523	IPR003593;IPR003959;IPR021911;IPR027417	AAA+_ATPase;ATPase_AAA_core;DUF3523;P-loop_NTPase					ATPase family AAA domain-containing protein 3A	Homo sapiens	11	10	7	9	13	14	2	2	3	0	0	0	11	10	7	9	13	14
ATPase family AAA domain-containing protein 3B	ATAD3B	NaN	NaN	NaN	NaN	22.5164	NaN	NaN	NaN	NaN	NaN	NaN	NaN					adenyl nucleotide binding;adenyl ribonucleotide binding;ATP binding;binding;catalytic activity;hydrolase activity;hydrolase activity, acting on acid anhydrides;hydrolase activity, acting on acid anhydrides, in phosphorus-containing anhydrides;nucleoside-triphosphatase activity;nucleotide binding;purine nucleotide binding;purine ribonucleoside triphosphate binding;purine ribonucleotide binding;pyr…	cell part;cytoplasmic part;intracellular organelle part;intracellular part;membrane;mitochondrial inner membrane;mitochondrial membrane;mitochondrial part;organelle inner membrane;organelle membrane;organelle part		cell part;membrane		AAA;DUF3523	IPR003593;IPR003959;IPR021911;IPR027417	AAA+_ATPase;ATPase_AAA_core;DUF3523;P-loop_NTPase					ATPase family AAA domain-containing protein 3B	Homo sapiens	5	5	3	6	10	9	2	1	1	0	0	0	0	0	0	1	2	1
Bifunctional purine biosynthesis protein PURH;Phosphoribosylaminoimidazolecarboxamide formyltransferase;IMP cyclohydrolase	ATIC	NaN	NaN	NaN	NaN	NaN	NaN	NaN	NaN	NaN	26.2031	26.5699	22.4635				anatomical structure development;anatomical structure morphogenesis;aromatic compound biosynthetic process;biosynthetic process;brainstem development;cellular aromatic compound metabolic process;cellular biosynthetic process;cellular metabolic process;cellular nitrogen compound biosynthetic process;cellular nitrogen compound metabolic process;cellular process;cerebellum development;cerebral corte…	catalytic activity;cyclohydrolase activity;hydrolase activity;hydrolase activity, acting on carbon-nitrogen (but not peptide) bonds;hydrolase activity, acting on carbon-nitrogen (but not peptide) bonds, in cyclic amidines;hydroxymethyl-, formyl- and related transferase activity;IMP cyclohydrolase activity;phosphoribosylaminoimidazolecarboxamide formyltransferase activity;transferase activity;tran…	cell part;cytoplasmic part;cytosol;intracellular membrane-bounded organelle;intracellular organelle;intracellular part;membrane-bounded organelle;mitochondrion;organelle	anatomical structure development;anatomical structure morphogenesis;biosynthetic process;cellular aromatic compound metabolic process;cellular metabolic process;cellular nitrogen compound metabolic process;cellular process;cofactor metabolic process;developmental process;heterocycle metabolic process;metabolic process;nitrogen compound metabolic process;nucleobase-containing compound metabolic pr…	cell part;cytosol;intracellular membrane-bounded organelle;intracellular organelle;mitochondrion;organelle	One carbon pool by folate;Purine metabolism	AICARFT_IMPCHas;MGS	IPR002695;IPR011607;IPR016193;IPR024050;IPR024051	AICAR_Tfase_dom;AICAR_Tfase_insert_dom;AICARFT_IMPCHas;Cytidine_deaminase-like;MGS-like_dom					Bifunctional purine biosynthesis protein PURH;IMP cyclohydrolase;Phosphoribosylaminoimidazolecarboxamide formyltransferase	Homo sapiens	0	0	0	0	0	0	0	0	0	9	10	2	0	0	0	0	0	0
Sodium/potassium-transporting ATPase subunit alpha-1	ATP1A1	24.5939	NaN	NaN	26.1697	25.5323	25.818	NaN	25.2541	25.1486	25.3234	25.475	25.2168				ATP biosynthetic process;ATP metabolic process;biological regulation;biosynthetic process;cellular biosynthetic process;cellular metabolic process;cellular nitrogen compound biosynthetic process;cellular nitrogen compound metabolic process;cellular process;heterocycle biosynthetic process;heterocycle metabolic process;metabolic process;nitrogen compound metabolic process;nucleobase-containing com…	active transmembrane transporter activity;adenyl nucleotide binding;adenyl ribonucleotide binding;ATP binding;ATPase activity;ATPase activity, coupled;ATPase activity, coupled to movement of substances;ATPase activity, coupled to transmembrane movement of ions;ATPase activity, coupled to transmembrane movement of ions, phosphorylative mechanism;ATPase activity, coupled to transmembrane movement o…	cell part;cytoplasmic membrane-bounded vesicle;cytoplasmic part;cytoplasmic vesicle;endoplasmic reticulum;Golgi apparatus;intracellular membrane-bounded organelle;intracellular organelle;intracellular part;macromolecular complex;melanosome;membrane part;membrane-bounded organelle;membrane-bounded vesicle;organelle;pigment granule;plasma membrane part;protein complex;sodium:potassium-exchanging AT…	biological regulation;biosynthetic process;cellular metabolic process;cellular nitrogen compound metabolic process;cellular process;heterocycle metabolic process;metabolic process;nitrogen compound metabolic process;nucleobase-containing compound metabolic process;nucleobase-containing small molecule metabolic process;nucleotide metabolic process;primary metabolic process;regulation of transport;…	cell part;cytoplasmic membrane-bounded vesicle;endoplasmic reticulum;Golgi apparatus;intracellular membrane-bounded organelle;intracellular organelle;macromolecular complex;organelle;protein complex;vesicle	Aldosterone-regulated sodium reabsorption;Bile secretion;Carbohydrate digestion and absorption;Cardiac muscle contraction;Endocrine and other factor-regulated calcium reabsorption;Gastric acid secretion;Mineral absorption;Pancreatic secretion;Protein digestion and absorption;Proximal tubule bicarbonate reclamation;Salivary secretion	Cation_ATPase_C;Cation_ATPase_N;E1-E2_ATPase;Hydrolase	IPR001757;IPR004014;IPR005775;IPR006068;IPR008250;IPR018303;IPR023214;IPR023298;IPR023299	ATPase_P-typ_cation-transptr_C;ATPase_P-typ_cation-transptr_N;ATPase_P-typ_cyto_domN;ATPase_P-typ_Na/K_IIC;ATPase_P-typ_P_site;ATPase_P-typ_TM_dom;ATPase_P-typ_transduc_dom_A;Cation_transp_P_typ_ATPase;HAD-like_dom	PR00119	CATATPASE	PS00154	ATPASE_E1_E2	Sodium/potassium-transporting ATPase subunit alpha-1	Homo sapiens	2	0	0	9	9	5	2	3	3	7	9	5	2	0	0	9	9	5
Sarcoplasmic/endoplasmic reticulum calcium ATPase 2	ATP2A2	24.1688	23.6084	NaN	23.3986	23.4461	NaN	NaN	NaN	24.6867	24.1304	NaN	24.0562				anatomical structure development;biological adhesion;biological regulation;blood coagulation;calcium ion homeostasis;calcium ion transport;cation homeostasis;cation transport;cell adhesion;cellular calcium ion homeostasis;cellular cation homeostasis;cellular chemical homeostasis;cellular divalent inorganic cation homeostasis;cellular homeostasis;cellular ion homeostasis;cellular metal ion homeost…	active transmembrane transporter activity;adenyl nucleotide binding;adenyl ribonucleotide binding;ATP binding;ATPase activity;ATPase activity, coupled;ATPase activity, coupled to movement of substances;ATPase activity, coupled to transmembrane movement of ions;ATPase activity, coupled to transmembrane movement of ions, phosphorylative mechanism;ATPase activity, coupled to transmembrane movement o…	cell part;cytoplasmic part;endoplasmic reticulum membrane;endoplasmic reticulum part;integral to membrane;integral to plasma membrane;intracellular organelle part;intracellular part;intrinsic to membrane;intrinsic to plasma membrane;membrane;membrane part;organelle membrane;organelle part;plasma membrane part;platelet dense tubular network membrane;sarcoplasmic reticulum membrane	anatomical structure development;biological adhesion;biological regulation;cell adhesion;cellular homeostasis;cellular ion homeostasis;cellular process;coagulation;developmental process;establishment of localization;homeostatic process;ion transport;multicellular organismal process;regulation of body fluid levels;response to stimulus;signal transduction;transport	cell part;membrane	Alzheimer's disease;Calcium signaling pathway;Pancreatic secretion	Cation_ATPase_C;Cation_ATPase_N;E1-E2_ATPase;Hydrolase	IPR001757;IPR004014;IPR005782;IPR006068;IPR008250;IPR018303;IPR023214;IPR023298;IPR023299	ATPase_P-typ_cation-transptr_C;ATPase_P-typ_cation-transptr_N;ATPase_P-typ_Ca-transp_IIA;ATPase_P-typ_cyto_domN;ATPase_P-typ_P_site;ATPase_P-typ_TM_dom;ATPase_P-typ_transduc_dom_A;Cation_transp_P_typ_ATPase;HAD-like_dom	PR00119;PR00120	CATATPASE;HATPASE	PS00154	ATPASE_E1_E2	Sarcoplasmic/endoplasmic reticulum calcium ATPase 2	Homo sapiens	2	2	1	3	2	1	1	1	5	2	1	3	2	2	1	3	2	1
ATP synthase subunit alpha, mitochondrial	ATP5A1	27.9504	27.7465	27.6911	27.6016	27.6275	27.5894	28.5451	28.4848	28.5352	28.0495	28.0466	28.3259				ATP biosynthetic process;ATP hydrolysis coupled proton transport;ATP metabolic process;ATP synthesis coupled proton transport;biological regulation;biosynthetic process;cation transport;cellular biosynthetic process;cellular metabolic process;cellular nitrogen compound biosynthetic process;cellular nitrogen compound metabolic process;cellular process;developmental process;electron transport chain…	active transmembrane transporter activity;adenyl nucleotide binding;adenyl ribonucleotide binding;ATP binding;ATPase activity;ATPase activity, coupled;ATPase activity, coupled to movement of substances;ATPase activity, coupled to transmembrane movement of ions;ATPase activity, coupled to transmembrane movement of substances;binding;catalytic activity;cation transmembrane transporter activity;cati…	cell part;cytoplasmic part;intracellular organelle lumen;intracellular organelle part;intracellular part;macromolecular complex;membrane;membrane part;membrane-enclosed lumen;mitochondrial inner membrane;mitochondrial matrix;mitochondrial membrane;mitochondrial membrane part;mitochondrial part;mitochondrial proton-transporting ATP synthase complex;organelle inner membrane;organelle lumen;organell…	biological regulation;biosynthetic process;cellular metabolic process;cellular nitrogen compound metabolic process;cellular process;developmental process;embryo development;establishment of localization;generation of precursor metabolites and energy;heterocycle metabolic process;hydrogen transport;ion transport;lipid metabolic process;metabolic process;nitrogen compound metabolic process;nucleoba…	cell part;macromolecular complex;membrane;plasma membrane;protein complex;proton-transporting two-sector ATPase complex	Alzheimer's disease;Huntington's disease;Oxidative phosphorylation;Parkinson's disease	ATP-synt_ab;ATP-synt_ab_C;ATP-synt_ab_N	IPR000194;IPR000793;IPR004100;IPR005294;IPR020003;IPR023366;IPR027417	ATPase_a/bsu_AS;ATPase_a/bsu_N;ATPase_F1/A1-cplx_a_su_N;ATPase_F1/V1/A1_a/bsu_nucl-bd;ATPase_F1/V1/A1-cplx_a/bsu_C;ATPase_F1-cplx_asu;P-loop_NTPase			PS00152	ATPASE_ALPHA_BETA	ATP synthase subunit alpha, mitochondrial	Homo sapiens	11	11	10	15	14	15	11	13	15	13	13	11	11	11	10	15	14	15
ATP synthase subunit beta, mitochondrial;ATP synthase subunit beta	ATP5B	27.5247	27.4349	27.2336	27.3675	27.433	27.5369	28.1089	28.1744	28.2044	28.2508	28.1513	28.1316				anatomical structure formation involved in morphogenesis;angiogenesis;ATP biosynthetic process;ATP hydrolysis coupled proton transport;ATP metabolic process;ATP synthesis coupled proton transport;biological regulation;biosynthetic process;cation homeostasis;cation transport;cellular biosynthetic process;cellular cation homeostasis;cellular chemical homeostasis;cellular homeostasis;cellular ion ho…	active transmembrane transporter activity;adenyl nucleotide binding;adenyl ribonucleotide binding;ATP binding;ATPase activity;ATPase activity, coupled;ATPase activity, coupled to movement of substances;ATPase activity, coupled to transmembrane movement of ions;ATPase activity, coupled to transmembrane movement of substances;binding;catalytic activity;cation transmembrane transporter activity;cati…	cell part;cell surface;cytoplasmic part;intracellular membrane-bounded organelle;intracellular non-membrane-bounded organelle;intracellular organelle;intracellular organelle part;intracellular part;macromolecular complex;membrane;membrane part;membrane-bounded organelle;mitochondrial membrane part;mitochondrial nucleoid;mitochondrial part;mitochondrial proton-transporting ATP synthase, catalytic …	anatomical structure formation involved in morphogenesis;biological regulation;biosynthetic process;cellular homeostasis;cellular ion homeostasis;cellular metabolic process;cellular nitrogen compound metabolic process;cellular process;developmental process;establishment of localization;generation of precursor metabolites and energy;heterocycle metabolic process;homeostatic process;hydrogen transp…	cell part;cell surface;intracellular membrane-bounded organelle;intracellular non-membrane-bounded organelle;intracellular organelle;macromolecular complex;membrane;mitochondrion;organelle;plasma membrane;protein complex	Alzheimer's disease;Huntington's disease;Oxidative phosphorylation;Parkinson's disease	ATP-synt_ab;ATP-synt_ab_C;ATP-synt_ab_N	IPR000194;IPR000793;IPR003593;IPR004100;IPR005722;IPR020003;IPR024034;IPR027417	AAA+_ATPase;ATPase_a/bsu_AS;ATPase_a/bsu_N;ATPase_F1/V1/A1_a/bsu_nucl-bd;ATPase_F1/V1/A1-cplx_a/bsu_C;ATPase_F1_bsu/V1_C;ATPase_F1-cplx_bsu;P-loop_NTPase			PS00152	ATPASE_ALPHA_BETA	ATP synthase subunit beta;ATP synthase subunit beta, mitochondrial	Homo sapiens	8	8	9	9	11	10	8	10	11	8	8	8	8	8	9	9	11	10
ATP synthase subunit gamma, mitochondrial	ATP5C1	25.3484	25.2382	25.2697	24.5549	24.6137	24.8838	25.8977	25.831	25.5416	NaN	24.6924	NaN				ATP biosynthetic process;ATP catabolic process;ATP metabolic process;ATP synthesis coupled proton transport;biosynthetic process;catabolic process;cation transport;cellular biosynthetic process;cellular catabolic process;cellular metabolic process;cellular nitrogen compound biosynthetic process;cellular nitrogen compound catabolic process;cellular nitrogen compound metabolic process;cellular proc…	active transmembrane transporter activity;ATPase activity;ATPase activity, coupled;ATPase activity, coupled to movement of substances;ATPase activity, coupled to transmembrane movement of ions;ATPase activity, coupled to transmembrane movement of substances;catalytic activity;cation transmembrane transporter activity;cation-transporting ATPase activity;hydrogen ion transmembrane transporter activ…	cell part;cytoplasmic part;intracellular organelle lumen;intracellular organelle part;intracellular part;macromolecular complex;membrane part;membrane-enclosed lumen;mitochondrial matrix;mitochondrial membrane part;mitochondrial part;mitochondrial proton-transporting ATP synthase complex, catalytic core F(1);organelle lumen;organelle part;protein complex;proton-transporting ATP synthase complex, …	biosynthetic process;catabolic process;cellular metabolic process;cellular nitrogen compound metabolic process;cellular process;establishment of localization;generation of precursor metabolites and energy;heterocycle metabolic process;hydrogen transport;ion transport;metabolic process;nitrogen compound metabolic process;nucleobase-containing compound catabolic process;nucleobase-containing compou…	cell part;macromolecular complex;protein complex	Alzheimer's disease;Huntington's disease;Oxidative phosphorylation;Parkinson's disease	ATP-synt	IPR000131;IPR023632;IPR023633	ATPase_F1_gsu_CS;ATPase_F1_gsu_dom;ATPase_F1-cplx_gsu	PR00126	ATPASEGAMMA	PS00153	ATPASE_GAMMA	ATP synthase subunit gamma, mitochondrial	Homo sapiens	4	4	5	2	2	3	5	5	5	1	1	1	4	4	5	2	2	3
ATP synthase F(0) complex subunit B1, mitochondrial	ATP5F1	NaN	NaN	NaN	22.5322	23.1107	22.3033	NaN	NaN	NaN	NaN	22.2837	22.8905				ATP biosynthetic process;ATP metabolic process;ATP synthesis coupled proton transport;biosynthetic process;cation transport;cellular biosynthetic process;cellular metabolic process;cellular nitrogen compound biosynthetic process;cellular nitrogen compound metabolic process;cellular process;electron transport chain;energy coupled proton transport, down electrochemical gradient;establishment of loc…	cation transmembrane transporter activity;hydrogen ion transmembrane transporter activity;hydrogen ion transporting ATP synthase activity, rotational mechanism;inorganic cation transmembrane transporter activity;ion transmembrane transporter activity;monovalent inorganic cation transmembrane transporter activity;substrate-specific transmembrane transporter activity;substrate-specific transporter …	cell part;cytoplasmic part;intracellular organelle lumen;intracellular organelle part;intracellular part;macromolecular complex;membrane part;membrane-enclosed lumen;mitochondrial matrix;mitochondrial membrane part;mitochondrial part;mitochondrial proton-transporting ATP synthase complex, coupling factor F(o);organelle lumen;organelle part;protein complex;proton-transporting ATP synthase complex,…	biosynthetic process;cellular metabolic process;cellular nitrogen compound metabolic process;cellular process;establishment of localization;generation of precursor metabolites and energy;heterocycle metabolic process;hydrogen transport;ion transport;metabolic process;nitrogen compound metabolic process;nucleobase-containing compound metabolic process;nucleobase-containing small molecule metabolic…	cell part;macromolecular complex;protein complex	Alzheimer's disease;Huntington's disease;Oxidative phosphorylation;Parkinson's disease	Mt_ATP-synt_B	IPR008688;IPR013837	ATPase_B_chain/sub_B/MI25;ATPase_F0_sub_B/B_chain					ATP synthase subunit b, mitochondrial	Homo sapiens	1	0	0	2	2	2	1	0	1	1	2	2	1	0	0	2	2	2
ATP synthase subunit d, mitochondrial	ATP5H	NaN	NaN	NaN	23.7466	23.7758	24.1911	NaN	23.9434	NaN	NaN	NaN	NaN				ATP biosynthetic process;ATP catabolic process;ATP metabolic process;ATP synthesis coupled proton transport;biosynthetic process;catabolic process;cation transport;cellular biosynthetic process;cellular catabolic process;cellular metabolic process;cellular nitrogen compound biosynthetic process;cellular nitrogen compound catabolic process;cellular nitrogen compound metabolic process;cellular proc…	cation transmembrane transporter activity;hydrogen ion transmembrane transporter activity;inorganic cation transmembrane transporter activity;ion transmembrane transporter activity;monovalent inorganic cation transmembrane transporter activity;substrate-specific transmembrane transporter activity;substrate-specific transporter activity;transmembrane transporter activity;transporter activity	cell part;cytoplasmic part;intracellular organelle part;intracellular part;macromolecular complex;membrane part;mitochondrial membrane part;mitochondrial part;mitochondrial proton-transporting ATP synthase complex;mitochondrial proton-transporting ATP synthase complex, coupling factor F(o);organelle part;protein complex;proton-transporting ATP synthase complex;proton-transporting ATP synthase com…	biosynthetic process;catabolic process;cellular metabolic process;cellular nitrogen compound metabolic process;cellular process;establishment of localization;generation of precursor metabolites and energy;heterocycle metabolic process;hydrogen transport;ion transport;metabolic process;nitrogen compound metabolic process;nucleobase-containing compound catabolic process;nucleobase-containing compou…	cell part;macromolecular complex;protein complex;proton-transporting two-sector ATPase complex	Alzheimer's disease;Huntington's disease;Oxidative phosphorylation;Parkinson's disease	Mt_ATP-synt_D	IPR008689	ATPase_F0-cplx_dsu_mt					ATP synthase subunit d, mitochondrial	Homo sapiens	1	1	0	3	1	2	1	2	2	0	0	1	1	1	0	3	1	2
ATP synthase-coupling factor 6, mitochondrial	ATP5J	NaN	NaN	NaN	NaN	23.3831	23.3969	NaN	NaN	NaN	23.2255	NaN	NaN				ATP biosynthetic process;ATP catabolic process;ATP metabolic process;ATP synthesis coupled proton transport;biosynthetic process;catabolic process;cation transport;cellular biosynthetic process;cellular catabolic process;cellular metabolic process;cellular nitrogen compound biosynthetic process;cellular nitrogen compound catabolic process;cellular nitrogen compound metabolic process;cellular proc…	cation transmembrane transporter activity;hydrogen ion transmembrane transporter activity;inorganic cation transmembrane transporter activity;ion transmembrane transporter activity;monovalent inorganic cation transmembrane transporter activity;substrate-specific transmembrane transporter activity;substrate-specific transporter activity;transmembrane transporter activity;transporter activity	cell part;cytoplasmic part;intracellular membrane-bounded organelle;intracellular organelle;intracellular organelle part;intracellular part;macromolecular complex;membrane part;membrane-bounded organelle;mitochondrial membrane part;mitochondrial part;mitochondrial proton-transporting ATP synthase complex;mitochondrial proton-transporting ATP synthase complex, coupling factor F(o);mitochondrion;or…	biosynthetic process;catabolic process;cellular metabolic process;cellular nitrogen compound metabolic process;cellular process;establishment of localization;generation of precursor metabolites and energy;heterocycle metabolic process;hydrogen transport;ion transport;metabolic process;nitrogen compound metabolic process;nucleobase-containing compound catabolic process;nucleobase-containing compou…	cell part;intracellular membrane-bounded organelle;intracellular organelle;macromolecular complex;mitochondrion;organelle;protein complex;proton-transporting two-sector ATPase complex	Alzheimer's disease;Huntington's disease;Oxidative phosphorylation;Parkinson's disease	ATP-synt_F6	IPR008387;IPR016349	ATPase_F0-cplx_f6su_mt;ATPase_F0-cplx_f6su_mt_subgr					ATP synthase-coupling factor 6, mitochondrial	Homo sapiens	0	0	0	1	2	2	1	0	1	2	0	1	0	0	0	1	2	2
ATP synthase subunit f, mitochondrial	ATP5J2-PTCD1;ATP5J2	NaN	NaN	NaN	NaN	NaN	NaN	23.2914	NaN	23.2372	NaN	NaN	NaN				ATP biosynthetic process;ATP catabolic process;ATP metabolic process;ATP synthesis coupled proton transport;biosynthetic process;catabolic process;cation transport;cellular biosynthetic process;cellular catabolic process;cellular metabolic process;cellular nitrogen compound biosynthetic process;cellular nitrogen compound catabolic process;cellular nitrogen compound metabolic process;cellular proc…	transmembrane transporter activity;transporter activity	cell part;cytoplasmic part;integral to membrane;intracellular organelle part;intracellular part;intrinsic to membrane;macromolecular complex;membrane part;mitochondrial membrane part;mitochondrial part;mitochondrial proton-transporting ATP synthase complex;organelle part;protein complex;proton-transporting ATP synthase complex;proton-transporting ATP synthase complex, coupling factor F(o);proton-…	biosynthetic process;catabolic process;cellular metabolic process;cellular nitrogen compound metabolic process;cellular process;establishment of localization;generation of precursor metabolites and energy;heterocycle metabolic process;hydrogen transport;ion transport;metabolic process;nitrogen compound metabolic process;nucleobase-containing compound catabolic process;nucleobase-containing compou…	cell part;macromolecular complex;protein complex;proton-transporting two-sector ATPase complex	Oxidative phosphorylation	PPR_2;PPR_3;WRW	IPR002885;IPR019344	F1F0-ATPsyn_F_prd;Pentatricopeptide_repeat			PS51375	PPR	ATP synthase subunit f, mitochondrial	Homo sapiens	1	1	1	1	2	1	2	1	2	0	0	0	1	1	1	1	2	1
ATP synthase subunit g, mitochondrial	ATP5L	NaN	24.1024	NaN	NaN	NaN	NaN	NaN	23.2849	NaN	NaN	NaN	NaN				ATP biosynthetic process;ATP catabolic process;ATP metabolic process;ATP synthesis coupled proton transport;biosynthetic process;catabolic process;cation transport;cellular biosynthetic process;cellular catabolic process;cellular metabolic process;cellular nitrogen compound biosynthetic process;cellular nitrogen compound catabolic process;cellular nitrogen compound metabolic process;cellular proc…	cation transmembrane transporter activity;hydrogen ion transmembrane transporter activity;inorganic cation transmembrane transporter activity;ion transmembrane transporter activity;monovalent inorganic cation transmembrane transporter activity;substrate-specific transmembrane transporter activity;substrate-specific transporter activity;transmembrane transporter activity;transporter activity	cell part;cytoplasmic part;intracellular organelle part;intracellular part;macromolecular complex;membrane part;mitochondrial membrane part;mitochondrial part;mitochondrial proton-transporting ATP synthase complex;mitochondrial proton-transporting ATP synthase complex, coupling factor F(o);organelle part;protein complex;proton-transporting ATP synthase complex;proton-transporting ATP synthase com…	biosynthetic process;catabolic process;cellular metabolic process;cellular nitrogen compound metabolic process;cellular process;establishment of localization;generation of precursor metabolites and energy;heterocycle metabolic process;hydrogen transport;ion transport;metabolic process;nitrogen compound metabolic process;nucleobase-containing compound catabolic process;nucleobase-containing compou…	cell part;macromolecular complex;protein complex;proton-transporting two-sector ATPase complex	Oxidative phosphorylation	ATP-synt_G	IPR006808;IPR016702	ATPase_F0-cplx_gsu_mt;ATP-Synthase_su_G_mt_met					ATP synthase subunit g, mitochondrial	Homo sapiens	1	1	1	1	1	2	1	1	1	1	1	2	1	1	1	1	1	2
ATP synthase subunit O, mitochondrial	ATP5O	24.6405	NaN	24.9395	24.9169	25.1369	25.0844	24.8828	24.9516	24.7162	24.2528	24.3392	25.1011				ATP biosynthetic process;ATP catabolic process;ATP metabolic process;ATP synthesis coupled proton transport;biosynthetic process;catabolic process;cation transport;cellular biosynthetic process;cellular catabolic process;cellular metabolic process;cellular nitrogen compound biosynthetic process;cellular nitrogen compound catabolic process;cellular nitrogen compound metabolic process;cellular proc…	binding;cation transmembrane transporter activity;drug binding;hydrogen ion transmembrane transporter activity;hydrogen ion transporting ATP synthase activity, rotational mechanism;inorganic cation transmembrane transporter activity;ion transmembrane transporter activity;lipid binding;monovalent inorganic cation transmembrane transporter activity;steroid binding;substrate-specific transmembrane t…	cell part;cytoplasmic part;intracellular organelle part;intracellular part;macromolecular complex;membrane;membrane part;mitochondrial membrane part;mitochondrial part;mitochondrial proton-transporting ATP synthase complex;mitochondrial proton-transporting ATP synthase complex, coupling factor F(o);organelle part;plasma membrane;protein complex;proton-transporting ATP synthase complex;proton-tran…	biosynthetic process;catabolic process;cellular metabolic process;cellular nitrogen compound metabolic process;cellular process;establishment of localization;generation of precursor metabolites and energy;heterocycle metabolic process;hydrogen transport;ion transport;metabolic process;nitrogen compound metabolic process;nucleobase-containing compound catabolic process;nucleobase-containing compou…	cell part;macromolecular complex;membrane;plasma membrane;protein complex;proton-transporting two-sector ATPase complex	Alzheimer's disease;Huntington's disease;Oxidative phosphorylation;Parkinson's disease	OSCP	IPR000711;IPR020781;IPR024861;IPR026015	ATPase_F1-cplx_OSCP/dsu;ATPase_F1-cplx_OSCP/dsu_CS;ATPase_OSCP/delta_N;Donson	PR00125	ATPASEDELTA	PS00389	ATPASE_DELTA	ATP synthase subunit O, mitochondrial	Homo sapiens	3	1	4	4	5	3	3	2	3	4	4	3	3	1	4	4	5	3
Ataxin-10	ATXN10	NaN	NaN	NaN	NaN	NaN	NaN	NaN	NaN	NaN	NaN	23.0994	NaN				cell death;cell projection organization;cellular component organization;cellular component organization at cellular level;cellular component organization or biogenesis;cellular component organization or biogenesis at cellular level;cellular process;death;neuron projection development		cell body;cell part;cell projection;cytoplasmic part;cytosol;dendrite;intracellular part;neuron projection;neuronal cell body;perinuclear region of cytoplasm	cell death;cellular component organization;cellular process;death	cell body;cell part;cell projection;cytosol;neuron projection;neuronal cell body		Atx10homo_assoc	IPR011989;IPR016024;IPR019156	ARM-like;ARM-type_fold;Ataxin-10_domain					Ataxin-10	Homo sapiens	0	0	0	0	0	0	0	0	0	1	2	0	0	0	0	0	0	0
Ataxin-2-like protein	ATXN2L	NaN	NaN	NaN	23.5134	23.472	24.0969	23.1897	NaN	24.4576	27.5058	26.4929	27.2172				biological regulation;cellular component assembly;cellular component assembly at cellular level;cellular component organization;cellular component organization at cellular level;cellular component organization or biogenesis;cellular component organization or biogenesis at cellular level;cellular macromolecular complex assembly;cellular macromolecular complex subunit organization;cellular process;…		cell part;cytoplasmic part;intracellular non-membrane-bounded organelle;intracellular organelle;intracellular organelle part;intracellular part;macromolecular complex;membrane;non-membrane-bounded organelle;nuclear body;nuclear part;nuclear speck;nucleoplasm part;organelle;organelle part;ribonucleoprotein complex;RNA granule;stress granule	biological regulation;cellular component assembly;cellular component organization;cellular macromolecular complex assembly;cellular process;macromolecular complex assembly;ribonucleoprotein complex assembly	cell part;intracellular non-membrane-bounded organelle;intracellular organelle;macromolecular complex;membrane;organelle;ribonucleoprotein complex		LsmAD;PAM2;SM-ATX	IPR009604;IPR009818;IPR025852	Ataxin-2_C;LsmAD_domain;SM_dom_ATX					Ataxin-2-like protein	Homo sapiens	0	0	0	2	2	3	2	1	4	12	8	11	0	0	0	2	2	3
BAG family molecular chaperone regulator 2	BAG2	NaN	NaN	NaN	NaN	NaN	NaN	24.3741	NaN	24.1638	NaN	NaN	NaN				cellular macromolecule metabolic process;cellular metabolic process;cellular process;cellular protein metabolic process;macromolecule metabolic process;metabolic process;primary metabolic process;protein folding;protein metabolic process			cellular metabolic process;cellular process;macromolecule metabolic process;metabolic process;primary metabolic process;protein folding;protein metabolic process		Protein processing in endoplasmic reticulum	BAG	IPR003103	BAG_domain			PS51035	BAG	BAG family molecular chaperone regulator 2	Homo sapiens	0	0	0	0	0	0	2	1	1	0	0	0	0	0	0	0	0	0
Large proline-rich protein BAG6	BAT3;BAG6	25.1429	NaN	24.9494	24.9181	25.0184	25.6517	NaN	NaN	NaN	NaN	NaN	NaN				anatomical structure development;apoptosis;apoptosis in response to endoplasmic reticulum stress;biological regulation;brain development;catabolic process;cell cycle process;cell death;cell differentiation;cellular catabolic process;cellular component assembly;cellular component assembly at cellular level;cellular component organization;cellular component organization at cellular level;cellular c…	binding;polyubiquitin binding;proteasome binding;protein binding;protein complex binding;ribonucleoprotein binding;ribosome binding;small conjugating protein binding;ubiquitin binding	BAT3 complex;cell part;cytoplasmic part;cytosolic part;ER membrane insertion complex;intracellular membrane-bounded organelle;intracellular organelle;intracellular part;macromolecular complex;membrane-bounded organelle;nucleus;organelle;protein complex	anatomical structure development;biological regulation;catabolic process;cell death;cell differentiation;cellular component assembly;cellular component organization;cellular localization;cellular metabolic process;cellular process;chromatin modification;chromatin organization;chromosome organization;death;developmental process;embryo development;establishment of localization;localization;macromol…	cell part;intracellular membrane-bounded organelle;intracellular organelle;macromolecular complex;nucleus;organelle;protein complex		DUF3538;ubiquitin	IPR000626;IPR019954;IPR019955;IPR021925	DUF3538;Ubiquitin;Ubiquitin_CS;Ubiquitin_supergroup			PS00299;PS50053	UBIQUITIN_1;UBIQUITIN_2	Large proline-rich protein BAG6	Homo sapiens	5	1	2	6	7	4	0	0	0	0	0	0	5	1	2	6	7	4
Pre-mRNA-splicing factor SPF27	BCAS2	NaN	NaN	NaN	NaN	NaN	NaN	23.7869	NaN	NaN	NaN	NaN	NaN				cellular macromolecule metabolic process;cellular metabolic process;cellular nitrogen compound metabolic process;cellular process;macromolecule metabolic process;metabolic process;mRNA metabolic process;mRNA processing;nitrogen compound metabolic process;nucleic acid metabolic process;nucleobase-containing compound metabolic process;primary metabolic process;RNA metabolic process;RNA processing;R…		cell part;intracellular non-membrane-bounded organelle;intracellular organelle;intracellular organelle part;intracellular part;macromolecular complex;non-membrane-bounded organelle;nuclear part;nucleolus;organelle;organelle part;ribonucleoprotein complex;spliceosomal complex	cellular metabolic process;cellular nitrogen compound metabolic process;cellular process;macromolecule metabolic process;metabolic process;mRNA metabolic process;mRNA processing;nitrogen compound metabolic process;nucleobase-containing compound metabolic process;primary metabolic process;RNA metabolic process;RNA processing;RNA splicing	cell part;intracellular non-membrane-bounded organelle;intracellular organelle;macromolecular complex;nucleolus;organelle;ribonucleoprotein complex;spliceosomal complex	Spliceosome	BCAS2	IPR008409	SPF27					Pre-mRNA-splicing factor SPF27	Homo sapiens	0	0	0	0	0	0	2	0	1	2	1	0	0	0	0	0	0	0
BRCA2 and CDKN1A-interacting protein	BCCIP	NaN	NaN	NaN	NaN	NaN	NaN	NaN	NaN	NaN	NaN	23.8153	NaN				biological regulation;cell cycle;cell differentiation;cellular developmental process;cellular macromolecule metabolic process;cellular metabolic process;cellular nitrogen compound metabolic process;cellular process;cellular response to stimulus;cellular response to stress;developmental process;DNA metabolic process;DNA repair;macromolecule metabolic process;metabolic process;neuroendocrine cell d…	enzyme regulator activity;kinase regulator activity	cell part;cyclin-dependent protein kinase holoenzyme complex;intracellular organelle part;intracellular part;macromolecular complex;nuclear cyclin-dependent protein kinase holoenzyme complex;nuclear part;organelle part;protein complex	biological regulation;cell cycle;cell differentiation;cellular metabolic process;cellular nitrogen compound metabolic process;cellular process;developmental process;DNA metabolic process;DNA repair;macromolecule metabolic process;metabolic process;nitrogen compound metabolic process;nucleobase-containing compound metabolic process;primary metabolic process;regulation of cell cycle;regulation of p…	cell part;cyclin-dependent protein kinase holoenzyme complex;macromolecular complex;protein complex		BCIP	IPR025602	BCP1_family					BRCA2 and CDKN1A-interacting protein	Homo sapiens	0	0	0	0	0	0	0	0	0	1	2	0	0	0	0	0	0	0
Bcl-2-associated transcription factor 1	BCLAF1	NaN	NaN	NaN	NaN	NaN	NaN	NaN	NaN	NaN	NaN	NaN	22.6859				biological regulation;biosynthetic process;cellular biosynthetic process;cellular macromolecule biosynthetic process;cellular macromolecule metabolic process;cellular metabolic process;cellular nitrogen compound metabolic process;cellular process;cellular response to stimulus;cellular response to stress;induction of apoptosis;induction of programmed cell death;macromolecule biosynthetic process;m…	binding;DNA binding;nucleic acid binding	cell part;cytoplasm;intracellular membrane-bounded organelle;intracellular non-membrane-bounded organelle;intracellular organelle;intracellular organelle part;intracellular part;membrane-bounded organelle;non-membrane-bounded organelle;nuclear part;nucleolus;nucleus;organelle;organelle part	biological regulation;biosynthetic process;cellular metabolic process;cellular nitrogen compound metabolic process;cellular process;macromolecule metabolic process;metabolic process;nitrogen compound metabolic process;nucleobase-containing compound metabolic process;primary metabolic process;response to stimulus;response to stress;RNA metabolic process	cell part;cytoplasm;intracellular membrane-bounded organelle;intracellular non-membrane-bounded organelle;intracellular organelle;nucleolus;nucleus;organelle			IPR026668	Bcl-2_assoc_TF1					Bcl-2-associated transcription factor 1	Homo sapiens	0	0	0	1	2	2	1	1	1	2	1	2	0	0	0	1	2	2
BolA-like protein 2	BOLA2;BOLA2B	NaN	NaN	NaN	NaN	NaN	NaN	NaN	NaN	NaN	23.8854	24.1064	NaN										BolA	IPR002634	BolA					BolA-like protein 2	Homo sapiens	0	0	0	0	0	0	0	0	0	1	2	0	0	0	0	0	0	0
3(2),5-bisphosphate nucleotidase 1	BPNT1	NaN	NaN	NaN	NaN	NaN	NaN	NaN	NaN	NaN	23.1377	23.3736	NaN				3'-phosphoadenosine 5'-phosphosulfate metabolic process;anatomical structure development;cellular lipid metabolic process;cellular metabolic process;cellular nitrogen compound metabolic process;cellular process;developmental process;glycerolipid metabolic process;glycerophospholipid metabolic process;heterocycle metabolic process;lipid metabolic process;lipid modification;lipid phosphorylation;me…	3'(2'),5'-bisphosphate nucleotidase activity;binding;catalytic activity;cation binding;hydrolase activity;hydrolase activity, acting on ester bonds;inositol bisphosphate phosphatase activity;inositol or phosphatidylinositol phosphatase activity;inositol phosphate phosphatase activity;inositol-1,4-bisphosphate 1-phosphatase activity;ion binding;magnesium ion binding;metal ion binding;nucleotidase …	cell part;cytoplasmic part;cytosol;intracellular part	anatomical structure development;cellular lipid metabolic process;cellular metabolic process;cellular nitrogen compound metabolic process;cellular process;developmental process;heterocycle metabolic process;lipid metabolic process;metabolic process;nitrogen compound metabolic process;nucleobase-containing compound metabolic process;nucleobase-containing small molecule metabolic process;nucleotide…	cell part;cytosol	Sulfur metabolism	Inositol_P	IPR000760;IPR020550;IPR020583	Inositol_monoP_metal-BS;Inositol_monophosphatase;Inositol_monophosphatase_CS			PS00629;PS00630	IMP_1;IMP_2	3'(2'),5'-bisphosphate nucleotidase 1	Homo sapiens	0	0	0	0	0	0	0	0	0	2	3	0	0	0	0	0	0	0
Mitotic checkpoint protein BUB3	BUB3	NaN	NaN	NaN	NaN	NaN	NaN	NaN	NaN	NaN	NaN	NaN	21.3658				anaphase-promoting complex-dependent proteasomal ubiquitin-dependent protein catabolic process;attachment of spindle microtubules to chromosome;attachment of spindle microtubules to kinetochore;biological regulation;catabolic process;cell cycle checkpoint;cell cycle phase;cell cycle process;cell division;cellular catabolic process;cellular component organization;cellular component organization at…		cell part;chromosomal part;condensed chromosome kinetochore;cytoplasmic part;cytosol;intracellular membrane-bounded organelle;intracellular non-membrane-bounded organelle;intracellular organelle;intracellular organelle part;intracellular part;kinetochore;macromolecular complex;membrane-bounded organelle;non-membrane-bounded organelle;nucleus;organelle;organelle part;protein complex	biological regulation;catabolic process;cell division;cellular component organization;cellular metabolic process;cellular process;chromosome organization;chromosome segregation;cytoskeleton organization;macromolecule metabolic process;meiosis;metabolic process;organelle organization;primary metabolic process;protein metabolic process;proteolysis;proteolysis involved in cellular protein catabolic …	cell part;cytosol;intracellular membrane-bounded organelle;intracellular non-membrane-bounded organelle;intracellular organelle;kinetochore;macromolecular complex;nucleus;organelle;protein complex	Cell cycle;Cell cycle - yeast	WD40	IPR001680;IPR015943;IPR017986;IPR020472	G-protein_beta_WD-40_rep;WD40/YVTN_repeat-like_dom;WD40_repeat;WD40_repeat_dom	PR00320	GPROTEINBRPT	PS00678;PS50082;PS50294	WD_REPEATS_1;WD_REPEATS_2;WD_REPEATS_REGION	Mitotic checkpoint protein BUB3	Homo sapiens	0	0	0	0	0	0	0	0	0	1	2	1	0	0	0	0	0	0
Basic leucine zipper and W2 domain-containing protein 1	BZW1	NaN	NaN	NaN	NaN	NaN	NaN	NaN	NaN	22.6824	NaN	NaN	NaN				biological regulation;biosynthetic process;cellular biosynthetic process;cellular macromolecule biosynthetic process;cellular macromolecule metabolic process;cellular metabolic process;cellular nitrogen compound metabolic process;cellular process;macromolecule biosynthetic process;macromolecule metabolic process;metabolic process;nitrogen compound metabolic process;nucleic acid metabolic process;…		cell part;cytoplasm;intracellular part	biological regulation;biosynthetic process;cellular metabolic process;cellular nitrogen compound metabolic process;cellular process;macromolecule metabolic process;metabolic process;nitrogen compound metabolic process;nucleobase-containing compound metabolic process;primary metabolic process;RNA metabolic process	cell part;cytoplasm		W2	IPR003307;IPR016021;IPR016024	ARM-type_fold;MIF4-like_typ_1/2/3;W2_domain			PS51363	W2	Basic leucine zipper and W2 domain-containing protein 1	Homo sapiens	0	0	0	0	1	0	0	1	2	0	0	0	0	0	0	0	1	0
UPF0568 protein C14orf166	C14orf166	NaN	NaN	NaN	23.1675	NaN	22.6986	NaN	23.626	23.384	23.7812	23.7261	NaN				biological regulation;biosynthetic process;cellular biosynthetic process;cellular macromolecule biosynthetic process;cellular macromolecule metabolic process;cellular metabolic process;cellular nitrogen compound metabolic process;cellular process;interaction with host;interspecies interaction between organisms;macromolecule biosynthetic process;macromolecule metabolic process;metabolic process;mu…	basal RNA polymerase II transcription machinery binding;basal transcription machinery binding;binding;enzyme binding;protein binding;RNA polymerase binding;RNA polymerase core enzyme binding;RNA polymerase II core binding	cell part;cytoplasmic part;cytoskeletal part;intracellular membrane-bounded organelle;intracellular organelle;intracellular organelle part;intracellular part;macromolecular complex;membrane-bounded organelle;microtubule organizing center;nucleus;organelle;organelle part;perinuclear region of cytoplasm;protein complex;tRNA-splicing ligase complex	biological regulation;biosynthetic process;cellular metabolic process;cellular nitrogen compound metabolic process;cellular process;interspecies interaction between organisms;macromolecule metabolic process;metabolic process;multi-organism process;nitrogen compound metabolic process;nucleobase-containing compound metabolic process;primary metabolic process;RNA metabolic process	cell part;intracellular membrane-bounded organelle;intracellular organelle;macromolecular complex;microtubule organizing center;nucleus;organelle;protein complex		RLL	IPR019265	UPF0568					UPF0568 protein C14orf166	Homo sapiens	0	0	1	2	1	2	1	3	3	3	2	0	0	0	1	2	1	2
Complement component 1 Q subcomponent-binding protein, mitochondrial	C1QBP	NaN	NaN	NaN	NaN	NaN	NaN	NaN	26.2244	26.3654	26.8781	26.8476	25.4805				activation of immune response;apoptosis;biological regulation;biosynthetic process;blood coagulation, intrinsic pathway;cell death;cellular biosynthetic process;cellular component assembly;cellular component assembly at cellular level;cellular component organization;cellular component organization at cellular level;cellular component organization or biogenesis;cellular component organization or b…	adrenergic receptor binding;binding;carbohydrate binding;complement binding;complement component C1q binding;glycosaminoglycan binding;G-protein-coupled receptor binding;hyaluronic acid binding;kininogen binding;mRNA binding;nucleic acid binding;opsonin binding;pattern binding;polysaccharide binding;protein binding;protein binding transcription factor activity;receptor binding;RNA binding;transcr…	cell part;cell surface;cytoplasmic part;cytosol;extracellular region part;extracellular space;intracellular membrane-bounded organelle;intracellular non-membrane-bounded organelle;intracellular organelle;intracellular organelle lumen;intracellular organelle part;intracellular part;membrane;membrane-bounded organelle;membrane-enclosed lumen;mitochondrial matrix;mitochondrial part;mitochondrion;non…	biological regulation;biosynthetic process;cell death;cellular component assembly;cellular component organization;cellular macromolecular complex assembly;cellular metabolic process;cellular nitrogen compound metabolic process;cellular process;death;immune system process;interspecies interaction between organisms;macromolecular complex assembly;macromolecule metabolic process;metabolic process;mR…	cell part;cell surface;cytosol;extracellular space;intracellular membrane-bounded organelle;intracellular non-membrane-bounded organelle;intracellular organelle;membrane;mitochondrion;nucleolus;nucleus;organelle;plasma membrane		MAM33	IPR003428	MAM33					Complement component 1 Q subcomponent-binding protein, mitochondrial	Homo sapiens	2	1	2	0	1	1	2	2	2	4	4	4	2	1	2	0	1	1
Carbonic anhydrase 2	CA2	NaN	NaN	NaN	NaN	NaN	NaN	NaN	NaN	NaN	25.2855	25.7658	NaN				anatomical structure development;anatomical structure morphogenesis;anion transport;bicarbonate transport;biological regulation;carbon dioxide transport;cellular metabolic process;cellular process;developmental process;establishment of localization;gas transport;inorganic anion transport;ion transport;kidney development;metabolic process;morphogenesis of an epithelium;odontogenesis;odontogenesis …	binding;carbonate dehydratase activity;carbon-oxygen lyase activity;catalytic activity;cation binding;hydro-lyase activity;ion binding;lyase activity;metal ion binding;transition metal ion binding;zinc ion binding	apical part of cell;axon;basolateral plasma membrane;cell part;cell projection;cytoplasmic part;cytosol;extracellular region part;extracellular space;intracellular part;membrane part;microvillus;neuron projection;plasma membrane part	anatomical structure development;anatomical structure morphogenesis;biological regulation;cellular metabolic process;cellular process;developmental process;establishment of localization;gas transport;ion transport;metabolic process;one-carbon metabolic process;response to abiotic stimulus;response to chemical stimulus;response to endogenous stimulus;response to stimulus;response to stress;secreti…	apical part of cell;cell part;cell projection;cytosol;extracellular space;microvillus;neuron projection	Nitrogen metabolism	Carb_anhydrase	IPR001148;IPR018338;IPR018440;IPR023561	Carbonic_anhydrase_a;Carbonic_anhydrase_a-class;Carbonic_anhydrase_a-class_CS;Carbonic_anhydrase_CA2			PS00162;PS51144	ALPHA_CA_1;ALPHA_CA_2	Carbonic anhydrase 2	Homo sapiens	0	0	0	0	0	0	0	0	0	4	3	0	0	0	0	0	0	0
Calcyclin-binding protein	CACYBP	NaN	NaN	NaN	NaN	NaN	NaN	NaN	NaN	NaN	25.6095	26.0197	NaN				aging;biological regulation;cardiac cell differentiation;cardiac muscle cell differentiation;cell differentiation;cellular developmental process;cellular process;cellular response to calcium ion;cellular response to chemical stimulus;cellular response to inorganic substance;cellular response to metal ion;cellular response to stimulus;developmental process;muscle cell differentiation;negative regu…		beta-catenin destruction complex;cell body;cell part;cell projection;cytoplasmic part;intracellular organelle part;intracellular part;macromolecular complex;membrane-enclosed lumen;neuron projection;nuclear envelope lumen;nuclear part;organelle envelope lumen;organelle part;protein complex	aging;biological regulation;cell differentiation;cellular process;developmental process;regulation of DNA metabolic process;response to chemical stimulus;response to endogenous stimulus;response to stimulus	cell body;cell part;cell projection;macromolecular complex;neuron projection;protein complex	Wnt signaling pathway	CS;SGS;Siah-Interact_N	IPR007052;IPR007699;IPR008978;IPR015120;IPR017447	CS_domain;CS-like_domain;HSP20-like_chaperone;SGS;Siah-Interact_N			PS51048;PS51203	CS;SGS	Calcyclin-binding protein	Homo sapiens	0	0	0	0	1	0	0	0	0	3	5	0	0	0	0	0	1	0
CAD protein;Glutamine-dependent carbamoyl-phosphate synthase;Aspartate carbamoyltransferase;Dihydroorotase	CAD	25.3892	25.2301	25.2023	24.0859	23.9381	NaN	27.4812	27.6488	27.9885	25.4451	25.2366	25.0672				amine catabolic process;amine metabolic process;anatomical structure morphogenesis;biological regulation;biosynthetic process;body fluid secretion;carbamoyl phosphate biosynthetic process;carbamoyl phosphate metabolic process;carboxylic acid catabolic process;carboxylic acid metabolic process;catabolic process;cellular amine metabolic process;cellular amino acid catabolic process;cellular amino a…	adenyl nucleotide binding;adenyl ribonucleotide binding;amine binding;amino acid binding;aspartate binding;aspartate carbamoyltransferase activity;ATP binding;binding;carbamoyl-phosphate synthase (glutamine-hydrolyzing) activity;carbon-nitrogen ligase activity, with glutamine as amido-N-donor;carboxyl- or carbamoyltransferase activity;carboxylic acid binding;catalytic activity;cation binding;dihy…	axon part;cell body;cell part;cell projection part;cytoplasmic part;cytosol;intracellular organelle part;intracellular part;macromolecular complex;neuronal cell body;nuclear matrix;nuclear part;organelle part;protein complex;synapse part;terminal button	amine metabolic process;anatomical structure morphogenesis;biological regulation;biosynthetic process;catabolic process;cellular amino acid metabolic process;cellular aromatic compound metabolic process;cellular ketone metabolic process;cellular metabolic process;cellular nitrogen compound metabolic process;cellular process;developmental process;drug metabolic process;embryo development;establish…	cell body;cell part;cytosol;macromolecular complex;neuronal cell body;protein complex	Alanine, aspartate and glutamate metabolism;Pyrimidine metabolism	CPSase_L_chain;CPSase_L_D2;CPSase_L_D3;CPSase_sm_chain;GATase;MGS;OTCace;OTCace_N	IPR002082;IPR002195;IPR002474;IPR005479;IPR005480;IPR005481;IPR005483;IPR006130;IPR006131;IPR006132;IPR006274;IPR006275;IPR011059;IPR011607;IPR011761;IPR013815;IPR013816;IPR016185;IPR017926	Asp/Orn_carbamoyltranf_P-bd;Asp/Orn_carbamoylTrfase;Asp_carbamoyltransf;Asp_carbamoyltransf_Asp/Orn-bd;ATP_grasp_subdomain_1;ATP_grasp_subdomain_2;ATP-grasp;CarbamoylP_synth_lsu;CarbamoylP_synth_lsu_N;CarbamoylP_synth_lsu_oligo;CarbamoylP_synth_ssu;CarbamoylP_synth_ssu_N;CbamoylP_synth_lsu_CPSase_dom;CbamoylP_synth_lsu-like_ATP-bd;Dihydroorotase_CS;GATASE;Metal-dep_hydrolase_composite;MGS-like_do…	PR00098;PR00100;PR00101	AOTCASE;ATCASE;CPSASE	PS00097;PS00482;PS00483;PS00866;PS00867;PS50975;PS51273	ATP_GRASP;CARBAMOYLTRANSFERASE;CPSASE_1;CPSASE_2;DIHYDROOROTASE_1;DIHYDROOROTASE_2;GATASE_TYPE_1	Aspartate carbamoyltransferase;CAD protein;Dihydroorotase;Glutamine-dependent carbamoyl-phosphate synthase	Homo sapiens	5	5	5	3	3	1	13	15	22	9	7	4	5	5	5	3	3	1
Calmodulin	CALM2;CALM1;CALM3	25.2526	25.4968	25.1997	24.9967	25.3268	24.7775	26.1659	26.0954	26.5256	28.1301	28.5166	26.8986				activation of phospholipase C activity;alcohol metabolic process;biological regulation;calcium-mediated signaling;carbohydrate catabolic process;carbohydrate metabolic process;catabolic process;cell activation;cell communication;cell surface receptor linked signaling pathway;cell-cell signaling;cellular carbohydrate catabolic process;cellular carbohydrate metabolic process;cellular component orga…	binding;calcium ion binding;catalytic activity;cation binding;enzyme activator activity;enzyme regulator activity;ion binding;kinase activity;metal ion binding;phosphatase activator activity;phosphatase regulator activity;protein phosphatase activator activity;protein phosphatase regulator activity;transferase activity;transferase activity, transferring phosphorus-containing groups	cell part;centrosome;contractile fiber part;cytoplasmic part;cytoskeletal part;cytosol;extracellular region;intracellular non-membrane-bounded organelle;intracellular organelle;intracellular organelle part;intracellular part;macromolecular complex;membrane;microtubule;microtubule organizing center;non-membrane-bounded organelle;nuclear part;nucleoplasm;organelle;organelle part;plasma membrane;pro…	alcohol metabolic process;biological regulation;carbohydrate metabolic process;catabolic process;cell activation;cell communication;cell-cell signaling;cellular component organization;cellular membrane organization;cellular metabolic process;cellular process;detection of stimulus;energy reserve metabolic process;establishment of localization;exocytosis;generation of precursor metabolites and ener…	cell part;centrosome;cytosol;extracellular region;intracellular non-membrane-bounded organelle;intracellular organelle;macromolecular complex;membrane;microtubule organizing center;nucleoplasm;organelle;plasma membrane;protein complex	Alzheimer's disease;Calcium signaling pathway;Gastric acid secretion;Glioma;GnRH signaling pathway;Insulin signaling pathway;ko05152;Long-term potentiation;Melanogenesis;Neurotrophin signaling pathway;Olfactory transduction;Oocyte meiosis;Phosphatidylinositol signaling system;Phototransduction;Phototransduction - fly;Plant-pathogen interaction;Salivary secretion;Vascular smooth muscle contraction	EF_hand_4;EF_hand_5	IPR001125;IPR002048;IPR011992;IPR018247	EF_Hand_1_Ca_BS;EF_hand_dom;EF-hand-like_dom;Recoverin	PR00450	RECOVERIN	PS00018;PS50222	EF_HAND_1;EF_HAND_2	Calmodulin	Homo sapiens	3	3	3	3	3	3	3	2	3	5	5	3	3	3	3	3	3	3
Calmodulin-like protein 5	CALML5	NaN	NaN	NaN	NaN	NaN	NaN	NaN	NaN	NaN	24.1227	23.9933	NaN				anatomical structure development;biological regulation;cellular process;cellular response to stimulus;developmental process;epidermis development;regulation of biological process;regulation of cellular process;response to stimulus;signal transduction;tissue development	binding;calcium ion binding;cation binding;ion binding;metal ion binding		anatomical structure development;biological regulation;cellular process;developmental process;response to stimulus;signal transduction		Alzheimer's disease;Calcium signaling pathway;Gastric acid secretion;Glioma;GnRH signaling pathway;Insulin signaling pathway;ko05152;Long-term potentiation;Melanogenesis;Neurotrophin signaling pathway;Olfactory transduction;Oocyte meiosis;Phosphatidylinositol signaling system;Phototransduction;Phototransduction - fly;Plant-pathogen interaction;Salivary secretion;Vascular smooth muscle contraction	EF_hand_5	IPR002048;IPR011992;IPR018247	EF_Hand_1_Ca_BS;EF_hand_dom;EF-hand-like_dom			PS00018;PS50222	EF_HAND_1;EF_HAND_2	Calmodulin-like protein 5	Homo sapiens	0	0	0	0	0	0	0	0	0	2	2	0	0	0	0	0	0	0
Calreticulin	CALR	NaN	NaN	NaN	NaN	NaN	NaN	NaN	NaN	NaN	26.6633	26.866	24.1976				actin cytoskeleton organization;actin filament-based process;activation of signaling protein activity involved in unfolded protein response;aging;antigen processing and presentation;antigen processing and presentation of exogenous antigen;antigen processing and presentation of exogenous peptide antigen;antigen processing and presentation of exogenous peptide antigen via MHC class I;antigen proces…	androgen receptor binding;binding;calcium ion binding;carbohydrate binding;cation binding;chaperone binding;complement binding;complement component C1q binding;DNA binding;hormone binding;hormone receptor binding;ion binding;iron ion binding;metal ion binding;mRNA binding;nuclear hormone receptor binding;nucleic acid binding;opsonin binding;peptide binding;protein binding;protein binding involved…	acrosomal vesicle;cell part;cell surface;cytoplasmic membrane-bounded vesicle;cytoplasmic part;cytoplasmic vesicle;cytosol;endoplasmic reticulum;endoplasmic reticulum lumen;endoplasmic reticulum part;external side of plasma membrane;extracellular matrix;extracellular region part;extracellular space;Golgi apparatus;integral to endoplasmic reticulum membrane;integral to lumenal side of endoplasmic …	aging;biological regulation;carbohydrate metabolic process;cell differentiation;cellular component assembly;cellular component organization;cellular localization;cellular macromolecular complex assembly;cellular metabolic process;cellular process;cytoskeleton organization;developmental process;establishment of localization;immune system process;localization;macromolecular complex assembly;macromo…	cell part;cell surface;cytoplasmic membrane-bounded vesicle;cytosol;endoplasmic reticulum;extracellular matrix;extracellular space;Golgi apparatus;intracellular membrane-bounded organelle;intracellular organelle;macromolecular complex;MHC class I peptide loading complex;nucleus;organelle;polysome;protein complex;proteinaceous extracellular matrix;ribonucleoprotein complex;vesicle	Antigen processing and presentation;Chagas disease (American trypanosomiasis);Phagosome;Protein processing in endoplasmic reticulum	Calreticulin	IPR001580;IPR008985;IPR009033;IPR009169;IPR013320;IPR018124	Calret/calnex;Calret/calnex_CS;Calreticulin;Calreticulin/calnexin_P_dom;ConA-like_lec_gl_sf;ConA-like_subgrp	PR00626	CALRETICULIN	PS00014;PS00803;PS00804;PS00805	CALRETICULIN_1;CALRETICULIN_2;CALRETICULIN_REPEAT;ER_TARGET	Calreticulin	Homo sapiens	0	0	0	0	0	0	0	0	0	6	8	2	0	0	0	0	0	0
Cullin-associated NEDD8-dissociated protein 1	CAND1	NaN	NaN	NaN	NaN	NaN	NaN	NaN	NaN	NaN	25.6593	26.1153	NaN				biological regulation;cell differentiation;cellular component assembly;cellular component assembly at cellular level;cellular component organization;cellular component organization at cellular level;cellular component organization or biogenesis;cellular component organization or biogenesis at cellular level;cellular developmental process;cellular macromolecular complex assembly;cellular macromole…		cell part;cullin-RING ubiquitin ligase complex;cytoplasm;intracellular membrane-bounded organelle;intracellular organelle;intracellular part;macromolecular complex;membrane-bounded organelle;nucleus;organelle;protein complex;ubiquitin ligase complex	biological regulation;cell differentiation;cellular component assembly;cellular component organization;cellular macromolecular complex assembly;cellular metabolic process;cellular process;developmental process;macromolecular complex assembly;macromolecule metabolic process;macromolecule modification;metabolic process;primary metabolic process;protein complex assembly;protein metabolic process;pro…	cell part;cytoplasm;intracellular membrane-bounded organelle;intracellular organelle;macromolecular complex;nucleus;organelle;protein complex;ubiquitin ligase complex		TIP120	IPR011989;IPR013932;IPR016024	ARM-like;ARM-type_fold;TATA-bd_TIP120			PS50077	HEAT_REPEAT	Cullin-associated NEDD8-dissociated protein 1	Homo sapiens	0	0	0	0	0	0	1	1	1	9	7	1	0	0	0	0	0	0
Calnexin	CANX	25.481	25.8392	25.7781	26.1915	26.4786	26.2463	26.3008	26.3088	26.0506	NaN	25.5331	NaN				aging;antigen processing and presentation;antigen processing and presentation of exogenous antigen;antigen processing and presentation of exogenous peptide antigen;antigen processing and presentation of exogenous peptide antigen via MHC class II;antigen processing and presentation of peptide antigen;antigen processing and presentation of peptide antigen via MHC class I;antigen processing and pres…	binding;calcium ion binding;cation binding;ion binding;metal ion binding;protein binding;unfolded protein binding	axon;cell body;cell part;cell projection;cell projection cytoplasm;cell projection part;cytoplasmic membrane-bounded vesicle;cytoplasmic part;cytoplasmic vesicle;dendrite cytoplasm;dendritic spine;endoplasmic reticulum;endoplasmic reticulum lumen;endoplasmic reticulum part;integral to endoplasmic reticulum membrane;integral to lumenal side of endoplasmic reticulum membrane;integral to membrane;in…	aging;carbohydrate metabolic process;cellular component organization;cellular membrane organization;cellular metabolic process;cellular process;developmental process;endocytosis;establishment of localization;immune system process;macromolecule metabolic process;macromolecule modification;membrane invagination;membrane organization;metabolic process;peptidyl-amino acid modification;primary metabol…	cell body;cell part;cell projection;cytoplasmic membrane-bounded vesicle;endoplasmic reticulum;intracellular membrane-bounded organelle;intracellular non-membrane-bounded organelle;intracellular organelle;macromolecular complex;neuron projection;neuronal cell body;organelle;ribonucleoprotein complex;ribosome;vesicle	Antigen processing and presentation;Phagosome;Protein processing in endoplasmic reticulum	Calreticulin	IPR001580;IPR008985;IPR009033;IPR013320;IPR018124	Calret/calnex;Calret/calnex_CS;Calreticulin/calnexin_P_dom;ConA-like_lec_gl_sf;ConA-like_subgrp	PR00626	CALRETICULIN	PS00803;PS00804;PS00805	CALRETICULIN_1;CALRETICULIN_2;CALRETICULIN_REPEAT	Calnexin	Homo sapiens	3	3	3	5	5	4	4	4	7	1	3	1	3	3	3	5	5	4
Adenylyl cyclase-associated protein 1	CAP1	NaN	NaN	NaN	NaN	NaN	NaN	NaN	NaN	NaN	24.3182	24.7332	NaN				actin cytoskeleton organization;actin filament-based process;activation of adenylate cyclase activity;ameboidal cell migration;axon guidance;biological regulation;cell activation;cell migration;cell motility;cellular component movement;cellular component organization;cellular component organization at cellular level;cellular component organization or biogenesis;cellular component organization or …		cell cortex part;cell part;cortical actin cytoskeleton;cortical cytoskeleton;cytoplasmic part;cytoskeletal part;cytoskeleton;intracellular non-membrane-bounded organelle;intracellular organelle;intracellular organelle part;intracellular part;membrane;non-membrane-bounded organelle;organelle;organelle part;plasma membrane	biological regulation;cell activation;cell motility;cellular component movement;cellular component organization;cellular membrane organization;cellular process;cytoskeleton organization;endocytosis;establishment of localization;establishment or maintenance of cell polarity;exocytosis;locomotion;membrane invagination;membrane organization;organelle organization;response to chemical stimulus;respon…	cell part;cytoskeleton;intracellular non-membrane-bounded organelle;intracellular organelle;membrane;organelle;plasma membrane		CAP_C;CAP_N	IPR001837;IPR006599;IPR013912;IPR013992;IPR016098;IPR017901;IPR018106	Adenylate_cyclase-assoc_CAP;Adenylate_cyclase-assoc_CAP_C;Adenylate_cyclase-assoc_CAP_N;CAP/MinC_C;CAP_CS;CARP_motif;C-CAP_CF_C-like			PS01088;PS01089;PS51329	C_CAP_COFACTOR_C;CAP_1;CAP_2	Adenylyl cyclase-associated protein 1	Homo sapiens	0	0	0	0	0	0	0	0	0	3	3	1	0	0	0	0	0	0
Calpain-1 catalytic subunit	CAPN1	NaN	24.1584	NaN	23.8543	24.1006	23.6551	NaN	NaN	NaN	NaN	NaN	NaN				biological regulation;catabolic process;cellular catabolic process;cellular macromolecule metabolic process;cellular metabolic process;cellular process;macromolecule catabolic process;macromolecule metabolic process;metabolic process;positive regulation of biological process;positive regulation of cell proliferation;positive regulation of cellular process;primary metabolic process;protein metabol…	binding;calcium ion binding;calcium-dependent cysteine-type endopeptidase activity;catalytic activity;cation binding;cysteine-type endopeptidase activity;cysteine-type peptidase activity;endopeptidase activity;hydrolase activity;ion binding;metal ion binding;peptidase activity;peptidase activity, acting on L-amino acid peptides	cell part;cytoplasm;intracellular part;membrane;plasma membrane	biological regulation;catabolic process;cellular metabolic process;cellular process;macromolecule metabolic process;metabolic process;primary metabolic process;protein metabolic process;proteolysis	cell part;cytoplasm;membrane;plasma membrane	Alzheimer's disease;Apoptosis;Protein processing in endoplasmic reticulum	Calpain_III;EF_hand_4;Peptidase_C2	IPR000169;IPR001300;IPR002048;IPR011992;IPR018247;IPR022682;IPR022683;IPR022684	Calpain_cysteine_protease;Calpain_domain_III;Calpain_III;EF_Hand_1_Ca_BS;EF_hand_dom;EF-hand-like_dom;Pept_cys_AS;Peptidase_C2_calpain_cat	PR00704	CALPAIN	PS00018;PS00139;PS00639;PS00640;PS50203;PS50222	CALPAIN_CAT;EF_HAND_1;EF_HAND_2;THIOL_PROTEASE_ASN;THIOL_PROTEASE_CYS;THIOL_PROTEASE_HIS	Calpain-1 catalytic subunit	Homo sapiens	1	2	0	4	3	3	0	0	0	0	0	0	1	2	0	4	3	3
Calpain small subunit 1	CAPNS1	23.6261	NaN	NaN	24.5244	24.6892	24.6669	NaN	NaN	NaN	NaN	NaN	NaN				biological regulation;positive regulation of biological process;positive regulation of cell proliferation;positive regulation of cellular process;regulation of biological process;regulation of cell proliferation;regulation of cellular process	binding;calcium ion binding;calcium-dependent cysteine-type endopeptidase activity;catalytic activity;cation binding;cysteine-type endopeptidase activity;cysteine-type peptidase activity;endopeptidase activity;hydrolase activity;ion binding;metal ion binding;peptidase activity;peptidase activity, acting on L-amino acid peptides	cell part;cytoplasm;intracellular part;membrane;plasma membrane	biological regulation	cell part;cytoplasm;membrane;plasma membrane		EF_hand_4	IPR002048;IPR011992;IPR018247	EF_Hand_1_Ca_BS;EF_hand_dom;EF-hand-like_dom			PS00018;PS50222	EF_HAND_1;EF_HAND_2	Calpain small subunit 1	Homo sapiens	3	0	0	3	4	2	0	0	0	1	0	0	3	0	0	3	4	2
Caprin-1	CAPRIN1	NaN	NaN	NaN	NaN	NaN	NaN	NaN	NaN	NaN	24.0375	NaN	NaN				biological regulation;negative regulation of biological process;negative regulation of biosynthetic process;negative regulation of cellular biosynthetic process;negative regulation of cellular macromolecule biosynthetic process;negative regulation of cellular metabolic process;negative regulation of cellular process;negative regulation of cellular protein metabolic process;negative regulation of …	binding;nucleic acid binding;RNA binding	cell part;cell projection;cytoplasm;cytoplasmic mRNA processing body;cytoplasmic part;cytosol;dendrite;integral to membrane;integral to plasma membrane;intracellular non-membrane-bounded organelle;intracellular organelle;intracellular part;intrinsic to membrane;intrinsic to plasma membrane;macromolecular complex;membrane part;neuron projection;non-membrane-bounded organelle;organelle;plasma membr…	biological regulation;regulation of translation	cell part;cell projection;cytoplasm;cytosol;intracellular non-membrane-bounded organelle;intracellular organelle;macromolecular complex;neuron projection;organelle;ribonucleoprotein complex		Caprin-1_C	IPR022070	Caprin-1_C					Caprin-1	Homo sapiens	0	0	0	0	0	0	0	0	1	2	1	1	0	0	0	0	0	0
F-actin-capping protein subunit alpha-1	CAPZA1	NaN	NaN	NaN	NaN	NaN	NaN	NaN	NaN	NaN	24.5581	24.7699	NaN				actin cytoskeleton organization;actin filament capping;actin filament-based process;biological regulation;blood coagulation;cellular component assembly;cellular component movement;cellular component organization;cellular component organization at cellular level;cellular component organization or biogenesis;cellular component organization or biogenesis at cellular level;cellular process;coagulatio…	actin binding;binding;cytoskeletal protein binding;protein binding	cell part;cytoplasmic part;cytoskeletal part;cytosol;extracellular region;F-actin capping protein complex;intracellular organelle part;intracellular part;macromolecular complex;organelle part;protein complex;WASH complex	biological regulation;cellular component assembly;cellular component movement;cellular component organization;cellular process;coagulation;cytoskeleton organization;immune system process;macromolecular complex assembly;multicellular organismal process;organelle organization;protein complex assembly;regulation of body fluid levels;regulation of organelle organization;response to stimulus;response …	cell part;cytosol;extracellular region;F-actin capping protein complex;macromolecular complex;protein complex		F-actin_cap_A	IPR002189;IPR017865	F-actin_cap_asu_CS;WASH_F-actin_cap_alpha	PR00191	FACTINCAPA	PS00748;PS00749	F_ACTIN_CAPPING_A_1;F_ACTIN_CAPPING_A_2	F-actin-capping protein subunit alpha-1	Homo sapiens	0	0	0	0	0	0	0	0	1	4	4	1	0	0	0	0	0	0
F-actin-capping protein subunit beta	CAPZB	NaN	NaN	NaN	NaN	NaN	NaN	NaN	NaN	NaN	23.9859	24.26	NaN				actin cytoskeleton organization;actin filament capping;actin filament-based process;biological regulation;blood coagulation;cell projection assembly;cell projection organization;cellular component assembly;cellular component assembly at cellular level;cellular component movement;cellular component organization;cellular component organization at cellular level;cellular component organization or bi…	actin binding;binding;cytoskeletal protein binding;protein binding	cell cortex part;cell part;cell projection;contractile fiber part;cortical cytoskeleton;cytoplasmic part;cytoskeletal part;cytoskeleton;cytosol;F-actin capping protein complex;intracellular non-membrane-bounded organelle;intracellular organelle;intracellular organelle part;intracellular part;lamellipodium;macromolecular complex;membrane;non-membrane-bounded organelle;organelle;organelle part;prot…	biological regulation;cellular component assembly;cellular component movement;cellular component organization;cellular process;coagulation;cytoskeleton organization;multicellular organismal process;organelle organization;regulation of body fluid levels;regulation of organelle organization	cell part;cell projection;cytoskeleton;cytosol;F-actin capping protein complex;intracellular non-membrane-bounded organelle;intracellular organelle;macromolecular complex;membrane;organelle;protein complex		F_actin_cap_B	IPR001698;IPR019771	F-actin_capping_bsu_CS;WASH_F-actin_cap_beta	PR00192	FACTINCAPB	PS00231	F_ACTIN_CAPPING_BETA	F-actin-capping protein subunit beta	Homo sapiens	0	0	0	0	0	0	0	0	0	2	2	0	0	0	0	0	0	0
Histone-arginine methyltransferase CARM1	CARM1	NaN	NaN	NaN	NaN	NaN	NaN	NaN	NaN	NaN	22.5468	NaN	NaN				anatomical structure morphogenesis;biological regulation;biosynthetic process;bone morphogenesis;cellular biosynthetic process;cellular component organization;cellular component organization at cellular level;cellular component organization or biogenesis;cellular component organization or biogenesis at cellular level;cellular lipid metabolic process;cellular macromolecule biosynthetic process;cel…	arginine N-methyltransferase activity;beta-catenin binding;binding;catalytic activity;DNA binding;histone acetyl-lysine binding;histone binding;histone methyltransferase activity;histone methyltransferase activity (H3-R17 specific);histone-arginine N-methyltransferase activity;ligand-dependent nuclear receptor transcription coactivator activity;methyltransferase activity;N-methyltransferase activ…	cell part;cytoplasmic part;cytosol;intracellular organelle part;intracellular part;nuclear part;nucleoplasm;organelle part	anatomical structure morphogenesis;biological regulation;biosynthetic process;cellular component organization;cellular lipid metabolic process;cellular metabolic process;cellular nitrogen compound metabolic process;cellular process;chromatin modification;chromatin organization;chromosome organization;developmental process;histone modification;interspecies interaction between organisms;lipid metab…	cell part;cytosol;nucleoplasm		CARM1;PRMT5	IPR020989;IPR025797;IPR025799	Arg_MeTrfase;Arg_MeTrfase_CARM1;Histone-Arg_MeTrfase_N					Histone-arginine methyltransferase CARM1	Homo sapiens	0	0	0	0	0	0	0	0	0	2	0	0	0	0	0	0	0	0
Carbonyl reductase [NADPH] 1	CBR1	NaN	NaN	NaN	NaN	NaN	NaN	NaN	NaN	NaN	25.6562	26.0706	NaN				arachidonic acid metabolic process;carboxylic acid metabolic process;cellular ketone metabolic process;cellular lipid metabolic process;cellular metabolic process;cellular process;cofactor metabolic process;cyclooxygenase pathway;drug metabolic process;fat-soluble vitamin metabolic process;fatty acid metabolic process;icosanoid metabolic process;lipid metabolic process;metabolic process;monocarbo…	15-hydroxyprostaglandin dehydrogenase (NADP+) activity;carbonyl reductase (NADPH) activity;catalytic activity;oxidoreductase activity;oxidoreductase activity, acting on CH-OH group of donors;oxidoreductase activity, acting on NADH or NADPH;oxidoreductase activity, acting on NADH or NADPH, quinone or similar compound as acceptor;oxidoreductase activity, acting on the CH-OH group of donors, NAD or …	cell part;cytoplasmic part;cytosol;intracellular part	cellular ketone metabolic process;cellular lipid metabolic process;cellular metabolic process;cellular process;cofactor metabolic process;drug metabolic process;lipid metabolic process;metabolic process;organic acid metabolic process;primary metabolic process;small molecule metabolic process;vitamin metabolic process	cell part;cytosol	Arachidonic acid metabolism	adh_short	IPR002198;IPR002347;IPR016040;IPR020904	DH_sc/Rdtase_SDR;Glc/ribitol_DH;NAD(P)-bd_dom;Sc_DH/Rdtase_CS	PR00080;PR00081	GDHRDH;SDRFAMILY	PS00061	ADH_SHORT	Carbonyl reductase [NADPH] 1	Homo sapiens	0	0	0	0	0	0	0	0	0	5	7	0	0	0	0	0	0	0
Cystathionine beta-synthase	CBS	NaN	NaN	NaN	NaN	NaN	NaN	NaN	NaN	NaN	24.9521	25.2844	NaN				amine biosynthetic process;amine catabolic process;amine metabolic process;anatomical structure development;anatomical structure morphogenesis;biological regulation;biosynthetic process;blood vessel remodeling;carboxylic acid biosynthetic process;carboxylic acid catabolic process;carboxylic acid metabolic process;cartilage development;cartilage development involved in endochondral bone morphogene…	amine binding;amino acid binding;binding;carbon-oxygen lyase activity;carboxylic acid binding;catalytic activity;cation binding;cofactor binding;cystathionine beta-synthase activity;heme binding;hydro-lyase activity;identical protein binding;ion binding;iron ion binding;lyase activity;metal ion binding;modified amino acid binding;protein binding;protein dimerization activity;protein homodimerizat…	cell part;cytoplasmic part;cytosol;intracellular non-membrane-bounded organelle;intracellular organelle;intracellular organelle part;intracellular part;non-membrane-bounded organelle;nuclear part;nucleolus;organelle;organelle part	amine metabolic process;anatomical structure development;anatomical structure morphogenesis;biological regulation;biosynthetic process;catabolic process;cellular amino acid metabolic process;cellular ketone metabolic process;cellular metabolic process;cellular nitrogen compound metabolic process;cellular process;circulatory system process;developmental process;metabolic process;multicellular orga…	cell part;cytosol;intracellular non-membrane-bounded organelle;intracellular organelle;nucleolus;organelle	Cysteine and methionine metabolism;Glycine, serine and threonine metabolism	CBS;PALP	IPR000644;IPR001216;IPR001926;IPR005857	Cys_synth_BS;Cysta_beta_synth;Cysta_beta_synth_core;Trp_syn_b_sub_like_PLP_eny_SF			PS00901;PS51371	CBS;CYS_SYNTHASE	Cystathionine beta-synthase	Homo sapiens	0	0	0	0	0	0	0	0	0	4	6	0	0	0	0	0	0	0
Chromobox protein homolog 3	CBX3	NaN	NaN	NaN	NaN	NaN	NaN	NaN	NaN	NaN	24.7443	25.1809	NaN				biological regulation;biosynthetic process;cellular biosynthetic process;cellular component organization;cellular component organization at cellular level;cellular component organization or biogenesis;cellular component organization or biogenesis at cellular level;cellular macromolecule biosynthetic process;cellular macromolecule metabolic process;cellular metabolic process;cellular nitrogen comp…		cell part;centromeric heterochromatin;chromatin;chromosomal part;chromosome, centromeric region;condensed chromosome, centromeric region;cytoskeletal part;euchromatin;heterochromatin;intracellular non-membrane-bounded organelle;intracellular organelle;intracellular organelle part;intracellular part;membrane;non-membrane-bounded organelle;nuclear centromeric heterochromatin;nuclear chromatin;nucle…	biological regulation;biosynthetic process;cellular component organization;cellular metabolic process;cellular nitrogen compound metabolic process;cellular process;chromatin modification;chromatin organization;chromosome organization;macromolecule metabolic process;metabolic process;nitrogen compound metabolic process;nucleobase-containing compound metabolic process;organelle organization;primary…	cell part;intracellular non-membrane-bounded organelle;intracellular organelle;membrane;organelle		Chromo;Chromo_shadow	IPR000953;IPR008251;IPR016197;IPR017984;IPR023779;IPR023780	Chromo_dom_subgr;Chromo_domain;Chromo_domain/shadow;Chromo_shadow_dom;Chromodomain_CS;Chromodomain-like	PR00504	CHROMODOMAIN	PS00598;PS50013	CHROMO_1;CHROMO_2	Chromobox protein homolog 3	Homo sapiens	0	0	0	0	0	0	0	0	0	3	3	0	0	0	0	0	0	0
Cell cycle and apoptosis regulator protein 2	CCAR2	NaN	NaN	NaN	NaN	NaN	NaN	NaN	NaN	NaN	NaN	22.5622	NaN				apoptosis;apoptotic mitochondrial changes;biological regulation;cell death;cellular component organization;cellular component organization at cellular level;cellular component organization or biogenesis;cellular component organization or biogenesis at cellular level;cellular macromolecule metabolic process;cellular metabolic process;cellular nitrogen compound metabolic process;cellular process;de…	basal RNA polymerase II transcription machinery binding;basal transcription machinery binding;binding;enzyme binding;enzyme inhibitor activity;enzyme regulator activity;protein binding;RNA polymerase binding;RNA polymerase core enzyme binding;RNA polymerase II core binding	cell part;cytoplasmic part;intracellular membrane-bounded organelle;intracellular organelle;intracellular organelle lumen;intracellular organelle part;intracellular part;membrane-bounded organelle;membrane-enclosed lumen;mitochondrial matrix;mitochondrial part;nucleus;organelle;organelle lumen;organelle part	biological regulation;cell death;cellular component organization;cellular metabolic process;cellular nitrogen compound metabolic process;cellular process;death;macromolecule metabolic process;metabolic process;mitochondrion organization;mRNA metabolic process;mRNA processing;nitrogen compound metabolic process;nucleobase-containing compound metabolic process;organelle fission;organelle organizati…	cell part;intracellular membrane-bounded organelle;intracellular organelle;nucleus;organelle		DBC1;S1-like	IPR025223;IPR025224;IPR025954	DBC1/CARP1;DBC1/CARP1_inactive_NUDIX_dom;S1-like_RNA-bd_dom					DBIRD complex subunit KIAA1967	Homo sapiens	0	0	0	0	0	0	0	0	0	2	2	1	0	0	0	0	0	0
T-complex protein 1 subunit beta	CCT2	24.3639	24.7911	23.9534	26.0404	26.2	25.7293	25.575	25.8685	25.8388	28.5922	28.5638	26.6179				cellular component assembly;cellular component assembly at cellular level;cellular component organization;cellular component organization at cellular level;cellular component organization or biogenesis;cellular component organization or biogenesis at cellular level;cellular macromolecular complex assembly;cellular macromolecular complex subunit organization;cellular macromolecule metabolic proces…	adenyl nucleotide binding;adenyl ribonucleotide binding;ATP binding;binding;nucleotide binding;protein binding;purine nucleotide binding;purine ribonucleoside triphosphate binding;purine ribonucleotide binding;ribonucleotide binding;unfolded protein binding	cell part;chaperonin-containing T-complex;cytoplasm;cytoplasmic part;cytoskeletal part;cytosol;cytosolic part;intracellular membrane-bounded organelle;intracellular organelle;intracellular organelle part;intracellular part;macromolecular complex;membrane-bounded organelle;microtubule;nucleus;organelle;organelle part;protein complex	cellular component assembly;cellular component organization;cellular macromolecular complex assembly;cellular metabolic process;cellular process;macromolecular complex assembly;macromolecule metabolic process;metabolic process;primary metabolic process;protein complex assembly;protein folding;protein metabolic process	cell part;cytoplasm;cytosol;intracellular membrane-bounded organelle;intracellular organelle;macromolecular complex;nucleus;organelle;protein complex		Cpn60_TCP1	IPR002194;IPR002423;IPR012716;IPR017998;IPR027409;IPR027410;IPR027413	Chap_CCT_beta;Chaperone_TCP-1;Chaperonin_TCP-1_CS;Cpn60/TCP-1;GroEL-like_apical_dom;GROEL-like_equatorial;TCP-1-like_intermed	PR00304	TCOMPLEXTCP1	PS00750;PS00751;PS00995	TCP1_1;TCP1_2;TCP1_3	T-complex protein 1 subunit beta	Homo sapiens	2	3	3	9	10	8	5	6	6	13	11	7	2	3	3	9	10	8
T-complex protein 1 subunit gamma	CCT3	26.0299	25.9511	25.7929	25.98	26.1745	25.8508	26.5176	26.5479	26.5194	28.0288	28.0996	26.7577				cellular macromolecule metabolic process;cellular metabolic process;cellular process;cellular protein metabolic process;'de novo' posttranslational protein folding;'de novo' protein folding;macromolecule metabolic process;metabolic process;primary metabolic process;protein folding;protein metabolic process	adenyl nucleotide binding;adenyl ribonucleotide binding;ATP binding;binding;nucleotide binding;protein binding;purine nucleotide binding;purine ribonucleoside triphosphate binding;purine ribonucleotide binding;ribonucleotide binding;unfolded protein binding	cell part;chaperonin-containing T-complex;cytoplasm;cytoplasmic part;cytoskeletal part;cytosol;cytosolic part;intracellular organelle part;intracellular part;macromolecular complex;membrane;microtubule;organelle part;plasma membrane;protein complex	cellular metabolic process;cellular process;macromolecule metabolic process;metabolic process;primary metabolic process;protein folding;protein metabolic process	cell part;cytoplasm;cytosol;macromolecular complex;membrane;plasma membrane;protein complex		Cpn60_TCP1	IPR002194;IPR002423;IPR012719;IPR017998;IPR027409;IPR027410;IPR027413	Chap_CCT_gamma;Chaperone_TCP-1;Chaperonin_TCP-1_CS;Cpn60/TCP-1;GroEL-like_apical_dom;GROEL-like_equatorial;TCP-1-like_intermed	PR00304	TCOMPLEXTCP1	PS00750;PS00751;PS00995	TCP1_1;TCP1_2;TCP1_3	T-complex protein 1 subunit gamma	Homo sapiens	6	5	5	6	7	6	5	5	8	11	9	6	6	5	5	6	7	6
T-complex protein 1 subunit delta	CCT4	25.8994	25.4945	25.5615	25.7834	26.0184	25.8603	26.6078	26.562	26.3095	27.7831	28.0357	26.6795				cellular macromolecule metabolic process;cellular metabolic process;cellular process;cellular protein metabolic process;'de novo' posttranslational protein folding;'de novo' protein folding;macromolecule metabolic process;metabolic process;primary metabolic process;protein folding;protein metabolic process	adenyl nucleotide binding;adenyl ribonucleotide binding;ATP binding;binding;nucleotide binding;protein binding;purine nucleotide binding;purine ribonucleoside triphosphate binding;purine ribonucleotide binding;ribonucleotide binding;unfolded protein binding	cell part;centrosome;chaperonin-containing T-complex;cytoplasmic membrane-bounded vesicle;cytoplasmic part;cytoplasmic vesicle;cytoskeletal part;cytosol;cytosolic part;intracellular membrane-bounded organelle;intracellular non-membrane-bounded organelle;intracellular organelle;intracellular organelle part;intracellular part;macromolecular complex;melanosome;membrane-bounded organelle;membrane-bou…	cellular metabolic process;cellular process;macromolecule metabolic process;metabolic process;primary metabolic process;protein folding;protein metabolic process	cell part;centrosome;cytoplasmic membrane-bounded vesicle;cytosol;intracellular membrane-bounded organelle;intracellular non-membrane-bounded organelle;intracellular organelle;macromolecular complex;microtubule organizing center;nucleus;organelle;protein complex;vesicle		Cpn60_TCP1	IPR002194;IPR002423;IPR012717;IPR017998;IPR027409;IPR027410;IPR027413	Chap_CCT_delta;Chaperone_TCP-1;Chaperonin_TCP-1_CS;Cpn60/TCP-1;GroEL-like_apical_dom;GROEL-like_equatorial;TCP-1-like_intermed	PR00304	TCOMPLEXTCP1	PS00750;PS00751;PS00995	TCP1_1;TCP1_2;TCP1_3	T-complex protein 1 subunit delta	Homo sapiens	5	5	5	5	7	7	4	5	7	9	11	4	5	5	5	5	7	7
T-complex protein 1 subunit epsilon	CCT5	24.4604	NaN	NaN	24.4916	24.7799	23.9404	25.3633	25.5839	25.0776	27.6684	27.2112	25.7025				cellular macromolecule metabolic process;cellular metabolic process;cellular process;cellular protein metabolic process;'de novo' posttranslational protein folding;'de novo' protein folding;macromolecule metabolic process;metabolic process;multi-organism process;primary metabolic process;protein folding;protein metabolic process;response to biotic stimulus;response to other organism;response to s…	adenyl nucleotide binding;adenyl ribonucleotide binding;ATP binding;binding;nucleotide binding;purine nucleotide binding;purine ribonucleoside triphosphate binding;purine ribonucleotide binding;ribonucleotide binding	cell part;centrosome;chaperonin-containing T-complex;cytoplasm;cytoplasmic part;cytoskeletal part;cytosol;cytosolic part;intracellular non-membrane-bounded organelle;intracellular organelle;intracellular organelle part;intracellular part;macromolecular complex;microtubule;microtubule organizing center;non-membrane-bounded organelle;nuclear part;nucleolus;organelle;organelle part;protein complex	cellular metabolic process;cellular process;macromolecule metabolic process;metabolic process;multi-organism process;primary metabolic process;protein folding;protein metabolic process;response to biotic stimulus;response to stimulus	cell part;centrosome;cytoplasm;cytosol;intracellular non-membrane-bounded organelle;intracellular organelle;macromolecular complex;microtubule organizing center;nucleolus;organelle;protein complex		Cpn60_TCP1	IPR002194;IPR002423;IPR012718;IPR017998;IPR027409;IPR027410;IPR027413	Chap_CCT_epsi;Chaperone_TCP-1;Chaperonin_TCP-1_CS;Cpn60/TCP-1;GroEL-like_apical_dom;GROEL-like_equatorial;TCP-1-like_intermed	PR00304	TCOMPLEXTCP1	PS00750;PS00751;PS00995	TCP1_1;TCP1_2;TCP1_3	T-complex protein 1 subunit epsilon	Homo sapiens	2	1	1	4	5	2	4	3	3	9	9	6	2	1	1	4	5	2
T-complex protein 1 subunit zeta	CCT6A	25.2626	25.7933	25.967	25.9794	26.0084	25.7311	25.9373	25.855	26.4136	27.9049	27.8383	26.038				cellular macromolecule metabolic process;cellular metabolic process;cellular process;cellular protein metabolic process;'de novo' posttranslational protein folding;'de novo' protein folding;macromolecule metabolic process;metabolic process;primary metabolic process;protein folding;protein metabolic process	adenyl nucleotide binding;adenyl ribonucleotide binding;ATP binding;binding;nucleotide binding;protein binding;purine nucleotide binding;purine ribonucleoside triphosphate binding;purine ribonucleotide binding;ribonucleotide binding;unfolded protein binding	cell part;chaperonin-containing T-complex;cytoplasmic part;cytoskeletal part;cytosol;cytosolic part;intracellular organelle part;intracellular part;macromolecular complex;microtubule;organelle part;protein complex	cellular metabolic process;cellular process;macromolecule metabolic process;metabolic process;primary metabolic process;protein folding;protein metabolic process	cell part;cytosol;macromolecular complex;protein complex		Cpn60_TCP1	IPR002194;IPR002423;IPR012722;IPR017998;IPR027409;IPR027410;IPR027413	Chap_CCT_zeta;Chaperone_TCP-1;Chaperonin_TCP-1_CS;Cpn60/TCP-1;GroEL-like_apical_dom;GROEL-like_equatorial;TCP-1-like_intermed	PR00304	TCOMPLEXTCP1	PS00750;PS00751;PS00995	TCP1_1;TCP1_2;TCP1_3	T-complex protein 1 subunit zeta	Homo sapiens	4	5	2	7	8	7	3	3	6	11	10	4	4	5	2	7	8	7
T-complex protein 1 subunit eta	CCT7	NaN	NaN	24.0494	24.4466	24.9615	24.2923	24.6978	25.2733	25.6693	28.3774	28.5815	25.6364				cellular macromolecule metabolic process;cellular metabolic process;cellular process;cellular protein metabolic process;'de novo' posttranslational protein folding;'de novo' protein folding;macromolecule metabolic process;metabolic process;primary metabolic process;protein folding;protein metabolic process	adenyl nucleotide binding;adenyl ribonucleotide binding;ATP binding;binding;nucleotide binding;protein binding;purine nucleotide binding;purine ribonucleoside triphosphate binding;purine ribonucleotide binding;ribonucleotide binding;unfolded protein binding	cell part;chaperonin-containing T-complex;cytoplasmic part;cytoskeletal part;cytosol;cytosolic part;intracellular membrane-bounded organelle;intracellular organelle;intracellular organelle part;intracellular part;macromolecular complex;membrane-bounded organelle;microtubule;mitochondrion;organelle;organelle part;protein complex	cellular metabolic process;cellular process;macromolecule metabolic process;metabolic process;primary metabolic process;protein folding;protein metabolic process	cell part;cytosol;intracellular membrane-bounded organelle;intracellular organelle;macromolecular complex;mitochondrion;organelle;protein complex		Cpn60_TCP1	IPR002194;IPR002423;IPR012720;IPR017998;IPR027409;IPR027410;IPR027413	Chap_CCT_eta;Chaperone_TCP-1;Chaperonin_TCP-1_CS;Cpn60/TCP-1;GroEL-like_apical_dom;GROEL-like_equatorial;TCP-1-like_intermed	PR00304	TCOMPLEXTCP1	PS00750;PS00751;PS00995	TCP1_1;TCP1_2;TCP1_3	T-complex protein 1 subunit eta	Homo sapiens	1	1	2	4	6	3	3	4	5	15	17	7	1	1	2	4	6	3
T-complex protein 1 subunit theta	CCT8	25.3672	25.7912	25.4751	25.9719	26.0042	25.9265	26.0186	26.0552	26.0122	28.1688	28.1992	26.8881				cellular macromolecule metabolic process;cellular metabolic process;cellular process;cellular protein metabolic process;'de novo' posttranslational protein folding;'de novo' protein folding;macromolecule metabolic process;metabolic process;primary metabolic process;protein folding;protein metabolic process	adenyl nucleotide binding;adenyl ribonucleotide binding;ATP binding;ATPase activity;ATPase activity, coupled;binding;catalytic activity;hydrolase activity;hydrolase activity, acting on acid anhydrides;hydrolase activity, acting on acid anhydrides, in phosphorus-containing anhydrides;nucleoside-triphosphatase activity;nucleotide binding;purine nucleotide binding;purine ribonucleoside triphosphate …	aggresome;cell part;centrosome;cytoplasm;cytoplasmic part;cytoskeletal part;cytoskeleton;cytosol;inclusion body;intermediate filament cytoskeleton;intracellular non-membrane-bounded organelle;intracellular organelle;intracellular organelle part;intracellular part;macromolecular complex;microtubule;microtubule organizing center;non-membrane-bounded organelle;organelle;organelle part;protein complex	cellular metabolic process;cellular process;macromolecule metabolic process;metabolic process;primary metabolic process;protein folding;protein metabolic process	cell part;centrosome;cytoplasm;cytoskeleton;cytosol;intracellular non-membrane-bounded organelle;intracellular organelle;macromolecular complex;microtubule organizing center;organelle;protein complex		Cpn60_TCP1	IPR002194;IPR002423;IPR012721;IPR017998;IPR027409;IPR027410;IPR027413	Chap_CCT_theta;Chaperone_TCP-1;Chaperonin_TCP-1_CS;Cpn60/TCP-1;GroEL-like_apical_dom;GROEL-like_equatorial;TCP-1-like_intermed	PR00304	TCOMPLEXTCP1	PS00750;PS00751;PS00995	TCP1_1;TCP1_2;TCP1_3	T-complex protein 1 subunit theta	Homo sapiens	5	6	5	7	10	9	5	6	6	14	14	9	5	6	5	7	10	9
Hsp90 co-chaperone Cdc37;Hsp90 co-chaperone Cdc37, N-terminally processed	CDC37	NaN	NaN	NaN	NaN	NaN	NaN	NaN	NaN	NaN	23.8243	NaN	NaN				biological regulation;establishment of localization;establishment of localization in cell;establishment of protein localization;intracellular protein transport;intracellular transport;protein targeting;protein transport;regulation of biological process;regulation of catalytic activity;regulation of cell cycle;regulation of cellular metabolic process;regulation of cellular process;regulation of ce…	binding;protein binding;unfolded protein binding	cell part;cell projection membrane;cell projection part;cytoplasmic part;cytosol;intracellular part;leading edge membrane;macromolecular complex;membrane part;plasma membrane part;protein complex;ruffle membrane	biological regulation;establishment of localization;protein targeting;protein transport;regulation of cell cycle;regulation of protein modification process;transport	cell part;cytosol;macromolecular complex;protein complex		CDC37_C;CDC37_M;CDC37_N	IPR004918;IPR013855;IPR013873;IPR013874	Cdc37;Cdc37_C;Cdc37_Hsp90-bd;Cdc37_N_dom					Hsp90 co-chaperone Cdc37;Hsp90 co-chaperone Cdc37, N-terminally processed	Homo sapiens	0	0	0	0	0	0	0	0	0	3	1	0	0	0	0	0	0	0
Cell division control protein 42 homolog	CDC42	NaN	NaN	NaN	23.7211	NaN	NaN	NaN	NaN	NaN	NaN	NaN	NaN				actin cytoskeleton organization;actin filament branching;actin filament bundle assembly;actin filament organization;actin filament-based process;adherens junction organization;anatomical structure development;anatomical structure formation involved in morphogenesis;anatomical structure morphogenesis;angiogenesis;axon guidance;biological adhesion;biological regulation;blood coagulation;canonical W…	binding;catalytic activity;enzyme binding;GTP binding;GTPase activity;guanyl nucleotide binding;guanyl ribonucleotide binding;hydrolase activity;hydrolase activity, acting on acid anhydrides;hydrolase activity, acting on acid anhydrides, in phosphorus-containing anhydrides;kinase binding;nucleoside-triphosphatase activity;nucleotide binding;protein binding;protein kinase binding;purine nucleotide…	apical part of cell;cell body;cell part;cell projection;cytoplasmic membrane-bounded vesicle;cytoplasmic part;cytoplasmic vesicle;cytoskeletal part;cytosol;filopodium;Golgi apparatus part;Golgi membrane;intracellular membrane-bounded organelle;intracellular non-membrane-bounded organelle;intracellular organelle;intracellular organelle part;intracellular part;membrane;membrane-bounded organelle;me…	anatomical structure development;anatomical structure formation involved in morphogenesis;anatomical structure morphogenesis;biological adhesion;biological regulation;cell adhesion;cell communication;cell development;cell differentiation;cell junction organization;cell-cell signaling;cellular component assembly;cellular component movement;cellular component organization;cellular localization;cell…	apical part of cell;cell body;cell part;cell projection;cytoplasmic membrane-bounded vesicle;cytosol;filopodium;intracellular membrane-bounded organelle;intracellular non-membrane-bounded organelle;intracellular organelle;membrane;microtubule organizing center;midbody;neuron projection;neuronal cell body;organelle;plasma membrane;vesicle	Adherens junction;Axon guidance;Bacterial invasion of epithelial cells;Chemokine signaling pathway;Endocytosis;Epithelial cell signaling in Helicobacter pylori infection;Fc gamma R-mediated phagocytosis;Focal adhesion;GnRH signaling pathway;Leukocyte transendothelial migration;MAPK signaling pathway;MAPK signaling pathway - yeast;Neurotrophin signaling pathway;Pancreatic cancer;Pathogenic Escheri…	Ras	IPR001806;IPR003578;IPR005225;IPR027417	P-loop_NTPase;Small_GTPase;Small_GTPase_Rho;Small_GTP-bd_dom	PR00449	RASTRNSFRMNG	PS51420	RHO	Cell division control protein 42 homolog	Homo sapiens	2	0	1	3	2	1	0	0	0	1	2	0	2	0	1	3	2	1
Cell division control protein 45 homolog	CDC45	NaN	NaN	NaN	NaN	NaN	NaN	NaN	NaN	22.6437	NaN	NaN	NaN				biological regulation;cell cycle checkpoint;cell cycle process;cellular macromolecule metabolic process;cellular metabolic process;cellular nitrogen compound metabolic process;cellular process;DNA integrity checkpoint;DNA metabolic process;DNA replication checkpoint;DNA strand elongation;DNA strand elongation involved in DNA replication;DNA-dependent DNA replication initiation;macromolecule metab…		cell part;centrosome;cytoplasm;cytoplasmic part;cytoskeletal part;intracellular non-membrane-bounded organelle;intracellular organelle;intracellular organelle part;intracellular part;microtubule organizing center;non-membrane-bounded organelle;nuclear part;nucleoplasm;organelle;organelle part	biological regulation;cellular metabolic process;cellular nitrogen compound metabolic process;cellular process;DNA metabolic process;macromolecule metabolic process;metabolic process;nitrogen compound metabolic process;nucleobase-containing compound metabolic process;primary metabolic process;regulation of cell cycle;regulation of mitotic cell cycle	cell part;centrosome;cytoplasm;intracellular non-membrane-bounded organelle;intracellular organelle;microtubule organizing center;nucleoplasm;organelle	Cell cycle;Cell cycle - yeast;Meiosis - yeast	CDC45	IPR003874	CDC45					Cell division control protein 45 homolog	Homo sapiens	0	0	0	0	0	0	1	1	2	0	0	0	0	0	0	0	0	0
Cyclin-dependent kinase 1	CDK1;CDC2	26.5822	25.8782	26.3692	24.3957	NaN	24.7817	27.79	27.6602	28.1909	24.4027	24.2773	24.7192				activation of immune response;activation of innate immune response;activation of MAPK activity;activation of MAPKK activity;activation of protein kinase activity;aging;anaphase-promoting complex-dependent proteasomal ubiquitin-dependent protein catabolic process;anatomical structure development;anatomical structure morphogenesis;apoptosis;axon guidance;biological regulation;biosynthetic process;c…	adenyl nucleotide binding;adenyl ribonucleotide binding;ATP binding;binding;catalytic activity;cyclin-dependent protein kinase activity;histone kinase activity;kinase activity;nucleotide binding;phosphotransferase activity, alcohol group as acceptor;protein kinase activity;protein serine/threonine kinase activity;purine nucleotide binding;purine ribonucleoside triphosphate binding;purine ribonucl…	cell part;cytoplasmic part;cytoskeletal part;cytosol;intracellular membrane-bounded organelle;intracellular organelle;intracellular organelle part;intracellular part;macromolecular complex;membrane-bounded organelle;microtubule;microtubule organizing center;midbody;mitochondrion;nuclear part;nucleoplasm;organelle;organelle part;protein complex;spindle microtubule	aging;anatomical structure development;anatomical structure morphogenesis;biological regulation;biosynthetic process;catabolic process;cell death;cell development;cell division;cell motility;cellular component assembly;cellular component disassembly;cellular component movement;cellular component organization;cellular localization;cellular membrane organization;cellular metabolic process;cellular …	cell part;cytosol;intracellular membrane-bounded organelle;intracellular organelle;macromolecular complex;microtubule organizing center;midbody;mitochondrion;nucleoplasm;organelle;protein complex	Cell cycle;Gap junction;Oocyte meiosis;p53 signaling pathway;Progesterone-mediated oocyte maturation	Pkinase	IPR000719;IPR002290;IPR008271;IPR011009;IPR017441	Kinase-like_dom;Prot_kinase_cat_dom;Protein_kinase_ATP_BS;Ser/Thr_dual-sp_kinase_dom;Ser/Thr_kinase_AS			PS00107;PS00108;PS50011	PROTEIN_KINASE_ATP;PROTEIN_KINASE_DOM;PROTEIN_KINASE_ST	Cyclin-dependent kinase 1	Homo sapiens	6	4	5	3	2	4	12	9	10	3	3	4	6	4	5	3	2	4
Cyclin-dependent kinase 4	CDK4	NaN	NaN	NaN	NaN	NaN	NaN	NaN	NaN	NaN	NaN	24.0665	NaN				anatomical structure morphogenesis;biological regulation;cell cycle process;cell division;cellular component organization;cellular component organization or biogenesis;cellular process;cellular response to stimulus;circadian rhythm;developmental process;G1/S transition of mitotic cell cycle;organ morphogenesis;organ regeneration;positive regulation of apoptosis;positive regulation of biological p…	adenyl nucleotide binding;adenyl ribonucleotide binding;ATP binding;binding;catalytic activity;cyclin-dependent protein kinase activity;kinase activity;nucleotide binding;phosphotransferase activity, alcohol group as acceptor;protein kinase activity;protein serine/threonine kinase activity;purine nucleotide binding;purine ribonucleoside triphosphate binding;purine ribonucleotide binding;ribonucle…	cell junction;cell part;cell-cell junction;chromatin;chromosomal part;cyclin-dependent protein kinase holoenzyme complex;cytoplasmic part;cytosol;intracellular non-membrane-bounded organelle;intracellular organelle;intracellular organelle part;intracellular part;macromolecular complex;membrane;non-membrane-bounded organelle;nuclear membrane;nuclear part;nucleolus;nucleoplasm;nucleoplasm part;occl…	anatomical structure morphogenesis;biological regulation;cell division;cellular component organization;cellular process;developmental process;regulation of cell cycle;regulation of translation;response to chemical stimulus;response to drug;response to endogenous stimulus;response to stimulus;response to stress;rhythmic process;signal transduction	cell part;cyclin-dependent protein kinase holoenzyme complex;cytosol;intracellular non-membrane-bounded organelle;intracellular organelle;macromolecular complex;membrane;nucleolus;nucleoplasm;organelle;protein complex;transcription factor complex	Bladder cancer;Cell cycle;Chronic myeloid leukemia;Glioma;Measles;Melanoma;Non-small cell lung cancer;p53 signaling pathway;Pancreatic cancer;Pathways in cancer;Small cell lung cancer;T cell receptor signaling pathway;Tight junction	Pkinase	IPR000719;IPR002290;IPR008271;IPR011009;IPR017441	Kinase-like_dom;Prot_kinase_cat_dom;Protein_kinase_ATP_BS;Ser/Thr_dual-sp_kinase_dom;Ser/Thr_kinase_AS			PS00107;PS00108;PS50011	PROTEIN_KINASE_ATP;PROTEIN_KINASE_DOM;PROTEIN_KINASE_ST	Cyclin-dependent kinase 4	Homo sapiens	1	0	0	1	0	1	1	1	0	1	3	0	0	0	0	0	0	0
Cyclin-dependent kinase inhibitor 2A	CDKN2A	NaN	NaN	NaN	NaN	NaN	NaN	NaN	NaN	NaN	24.2204	24.6356	NaN				aging;biological regulation;cell aging;cell cycle arrest;cell cycle checkpoint;cell cycle process;cellular component assembly;cellular component assembly at cellular level;cellular component organization;cellular component organization at cellular level;cellular component organization or biogenesis;cellular component organization or biogenesis at cellular level;cellular process;cellular response …	binding;cyclin-dependent protein kinase inhibitor activity;cyclin-dependent protein kinase regulator activity;enzyme inhibitor activity;enzyme regulator activity;kinase inhibitor activity;kinase regulator activity;NF-kappaB binding;protein binding;protein kinase inhibitor activity;protein kinase regulator activity;protein serine/threonine kinase inhibitor activity;transcription factor binding	cell part;chromatin;chromosomal part;cytoplasmic part;cytosol;heterochromatin;intracellular membrane-bounded organelle;intracellular organelle;intracellular organelle part;intracellular part;membrane-bounded organelle;nucleus;organelle;organelle part;senescence-associated heterochromatin focus	aging;biological regulation;cellular component assembly;cellular component organization;cellular process;chromatin modification;chromatin organization;chromosome organization;developmental process;organelle organization;regulation of cell cycle;regulation of protein modification process;response to stimulus;response to stress;signal transduction	cell part;cytosol;intracellular membrane-bounded organelle;intracellular organelle;nucleus;organelle	Bladder cancer;Cell cycle;Chronic myeloid leukemia;Glioma;Melanoma;Non-small cell lung cancer;p53 signaling pathway;Pancreatic cancer;Pathways in cancer	Ank;Ank_2	IPR002110;IPR020683	Ankyrin_rpt;Ankyrin_rpt-contain_dom			PS50088;PS50297	ANK_REP_REGION;ANK_REPEAT	Cyclin-dependent kinase inhibitor 2A, isoforms 1/2/3	Homo sapiens	0	0	0	0	0	0	0	0	0	2	3	0	0	0	0	0	0	0
Cofilin-1	CFL1	25.3475	25.1784	NaN	25.4492	25.6153	25.3349	26.011	26.2485	26.148	28.8134	29.2469	26.5931				actin cytoskeleton organization;actin filament depolymerization;actin filament organization;actin filament-based process;actin polymerization or depolymerization;ameboidal cell migration;anatomical structure morphogenesis;axon guidance;biological regulation;cell activation;cell migration;cell motility;cellular component disassembly;cellular component disassembly at cellular level;cellular compone…		actin cytoskeleton;cell cortex part;cell part;cell projection membrane;cell projection part;cortical actin cytoskeleton;cortical cytoskeleton;cytoplasm;cytoplasmic part;cytoskeletal part;cytoskeleton;intracellular membrane-bounded organelle;intracellular non-membrane-bounded organelle;intracellular organelle;intracellular organelle part;intracellular part;lamellipodium membrane;leading edge membr…	anatomical structure morphogenesis;biological regulation;cell activation;cell motility;cellular component disassembly;cellular component movement;cellular component organization;cellular metabolic process;cellular process;cytokinesis;cytoskeleton organization;developmental process;establishment of localization;establishment or maintenance of cell polarity;exocytosis;immune system process;locomoti…	cell part;cytoplasm;cytoskeleton;intracellular membrane-bounded organelle;intracellular non-membrane-bounded organelle;intracellular organelle;nucleus;organelle	Axon guidance;Fc gamma R-mediated phagocytosis;Regulation of actin cytoskeleton	Cofilin_ADF	IPR002108;IPR017904;IPR027234	Actin-bd_cofilin/tropomyosin;ADF/Cofilin/Destrin;Cofilin_1/2	PR00006	COFILIN	PS51263	ADF_H	Cofilin-1	Homo sapiens	2	2	1	4	4	4	4	5	4	10	10	4	2	2	1	4	4	4
Cofilin-2	CFL2	NaN	NaN	NaN	NaN	NaN	NaN	NaN	NaN	NaN	NaN	22.6372	NaN				actin cytoskeleton organization;actin filament depolymerization;actin filament organization;actin filament-based process;actin polymerization or depolymerization;cellular component disassembly;cellular component disassembly at cellular level;cellular component organization;cellular component organization at cellular level;cellular component organization or biogenesis;cellular component organizati…		actin cytoskeleton;cell part;cytoplasm;cytoskeleton;intracellular non-membrane-bounded organelle;intracellular organelle;intracellular organelle part;intracellular part;non-membrane-bounded organelle;nuclear matrix;nuclear part;organelle;organelle part	cellular component disassembly;cellular component organization;cellular process;cytoskeleton organization;organelle organization;protein depolymerization	cell part;cytoplasm;cytoskeleton;intracellular non-membrane-bounded organelle;intracellular organelle;organelle	Axon guidance;Fc gamma R-mediated phagocytosis;Regulation of actin cytoskeleton	Cofilin_ADF	IPR002108;IPR017904;IPR027234	Actin-bd_cofilin/tropomyosin;ADF/Cofilin/Destrin;Cofilin_1/2	PR00006	COFILIN	PS51263	ADF_H	Cofilin-2	Homo sapiens	0	0	0	1	0	1	1	2	1	4	4	0	0	0	0	0	0	0
Charged multivesicular body protein 6	CHMP6	NaN	NaN	NaN	NaN	NaN	22.9681	NaN	NaN	NaN	NaN	NaN	NaN				cellular component organization;cellular component organization or biogenesis;cellular membrane organization;cellular process;endosome transport;establishment of localization;establishment of localization in cell;establishment of protein localization;intracellular transport;membrane organization;protein transport;transport;vesicle-mediated transport		cell part;cytoplasmic part;cytosol;endomembrane system;endosomal part;endosome membrane;intracellular organelle part;intracellular part;late endosome membrane;membrane;organelle membrane;organelle part	cellular component organization;cellular membrane organization;cellular process;endosome transport;establishment of localization;membrane organization;protein transport;transport;vesicle-mediated transport	cell part;cytosol;endomembrane system;membrane	Endocytosis	Snf7	IPR005024	Snf7					Charged multivesicular body protein 6	Homo sapiens	0	0	0	1	1	2	0	0	0	0	0	0	0	0	0	1	1	2
Cysteine and histidine-rich domain-containing protein 1	CHORDC1	NaN	NaN	NaN	NaN	NaN	NaN	NaN	NaN	NaN	NaN	23.5546	NaN				biological regulation;cellular macromolecule metabolic process;cellular metabolic process;cellular process;cellular protein metabolic process;chaperone-mediated protein folding;macromolecule metabolic process;metabolic process;negative regulation of catalytic activity;negative regulation of kinase activity;negative regulation of molecular function;negative regulation of protein kinase activity;ne…	binding;cation binding;ion binding;metal ion binding;transition metal ion binding;zinc ion binding		biological regulation;cellular metabolic process;cellular process;macromolecule metabolic process;metabolic process;primary metabolic process;protein folding;protein metabolic process;regulation of cell cycle;regulation of organelle organization;regulation of protein modification process;response to stimulus;response to stress			CHORD;CS	IPR007051;IPR007052;IPR008978;IPR017447	CHORD;CS_domain;CS-like_domain;HSP20-like_chaperone			PS51203;PS51401	CHORD;CS	Cysteine and histidine-rich domain-containing protein 1	Homo sapiens	0	0	0	0	0	0	0	0	0	1	2	0	0	0	0	0	0	0
Cold-inducible RNA-binding protein	CIRBP	NaN	NaN	NaN	NaN	NaN	NaN	NaN	NaN	23.5272	NaN	NaN	NaN				biological regulation;cellular component assembly;cellular component assembly at cellular level;cellular component organization;cellular component organization at cellular level;cellular component organization or biogenesis;cellular component organization or biogenesis at cellular level;cellular macromolecular complex assembly;cellular macromolecular complex subunit organization;cellular macromol…	binding;mRNA 3'-UTR binding;mRNA binding;nucleic acid binding;nucleotide binding;RNA binding;rRNA binding;SSU rRNA binding;translation regulator activity;translation repressor activity	cell part;cytoplasmic part;intracellular membrane-bounded organelle;intracellular non-membrane-bounded organelle;intracellular organelle;intracellular organelle part;intracellular part;macromolecular complex;membrane-bounded organelle;non-membrane-bounded organelle;nuclear part;nucleoplasm;nucleus;organelle;organelle part;ribonucleoprotein complex;RNA granule;stress granule	biological regulation;cellular component assembly;cellular component organization;cellular macromolecular complex assembly;cellular metabolic process;cellular nitrogen compound metabolic process;cellular process;macromolecular complex assembly;macromolecule metabolic process;metabolic process;mRNA metabolic process;nitrogen compound metabolic process;nucleobase-containing compound metabolic proce…	cell part;intracellular membrane-bounded organelle;intracellular non-membrane-bounded organelle;intracellular organelle;macromolecular complex;nucleoplasm;nucleus;organelle;ribonucleoprotein complex		RRM_1	IPR000504;IPR012677	Nucleotide-bd_a/b_plait;RRM_dom			PS50102	RRM	Cold-inducible RNA-binding protein	Homo sapiens	0	0	0	0	0	0	0	1	2	0	1	0	0	0	0	0	0	0
Creatine kinase B-type	CKB	NaN	24.0415	NaN	24.0905	24.5022	NaN	25.3182	25.0534	25.3667	29.0776	28.2663	26.4627				amine metabolic process;anatomical structure development;anion homeostasis;biological regulation;brain development;carboxylic acid metabolic process;cellular amine metabolic process;cellular amino acid metabolic process;cellular anion homeostasis;cellular chemical homeostasis;cellular chloride ion homeostasis;cellular homeostasis;cellular ion homeostasis;cellular ketone metabolic process;cellular…	adenyl nucleotide binding;adenyl ribonucleotide binding;ATP binding;binding;catalytic activity;creatine kinase activity;kinase activity;nucleotide binding;phosphotransferase activity, nitrogenous group as acceptor;purine nucleotide binding;purine ribonucleoside triphosphate binding;purine ribonucleotide binding;ribonucleotide binding;transferase activity;transferase activity, transferring phospho…	cell part;cytoplasmic part;cytosol;intracellular membrane-bounded organelle;intracellular organelle;intracellular part;membrane-bounded organelle;mitochondrion;organelle	amine metabolic process;anatomical structure development;biological regulation;cellular amino acid metabolic process;cellular homeostasis;cellular ion homeostasis;cellular ketone metabolic process;cellular metabolic process;cellular nitrogen compound metabolic process;cellular process;developmental process;homeostatic process;metabolic process;nitrogen compound metabolic process;organic acid meta…	cell part;cytosol;intracellular membrane-bounded organelle;intracellular organelle;mitochondrion;organelle	Arginine and proline metabolism	ATP-gua_Ptrans;ATP-gua_PtransN	IPR000749;IPR014746;IPR022413;IPR022414;IPR022415	ATP-guanido_PTrfase;ATP-guanido_PTrfase_AS;ATP-guanido_PTrfase_cat;ATP-guanido_PTrfase_N;Gln_synth/guanido_kin_cat_dom			PS00112;PS51509;PS51510	PHOSPHAGEN_KINASE;PHOSPHAGEN_KINASE_C;PHOSPHAGEN_KINASE_N	Creatine kinase B-type	Homo sapiens	1	2	1	2	2	0	3	3	3	8	8	4	1	2	1	2	2	0
Creatine kinase U-type, mitochondrial	CKMT1A	NaN	NaN	NaN	NaN	NaN	NaN	NaN	NaN	NaN	24.1054	24.1756	NaN				amine metabolic process;carboxylic acid metabolic process;cellular amine metabolic process;cellular amino acid metabolic process;cellular ketone metabolic process;cellular metabolic process;cellular modified amino acid metabolic process;cellular nitrogen compound metabolic process;cellular process;creatine metabolic process;metabolic process;nitrogen compound metabolic process;organic acid metabo…	adenyl nucleotide binding;adenyl ribonucleotide binding;ATP binding;binding;catalytic activity;creatine kinase activity;kinase activity;nucleotide binding;phosphotransferase activity, nitrogenous group as acceptor;purine nucleotide binding;purine ribonucleoside triphosphate binding;purine ribonucleotide binding;ribonucleotide binding;transferase activity;transferase activity, transferring phospho…	cell part;cytoplasmic part;intracellular organelle part;intracellular part;membrane;mitochondrial inner membrane;mitochondrial membrane;mitochondrial part;organelle inner membrane;organelle membrane;organelle part	amine metabolic process;cellular amino acid metabolic process;cellular ketone metabolic process;cellular metabolic process;cellular nitrogen compound metabolic process;cellular process;metabolic process;nitrogen compound metabolic process;organic acid metabolic process;primary metabolic process;small molecule metabolic process	cell part;membrane	Arginine and proline metabolism	ATP-gua_Ptrans;ATP-gua_PtransN	IPR000749;IPR014746;IPR022413;IPR022414;IPR022415	ATP-guanido_PTrfase;ATP-guanido_PTrfase_AS;ATP-guanido_PTrfase_cat;ATP-guanido_PTrfase_N;Gln_synth/guanido_kin_cat_dom			PS00112;PS51509;PS51510	PHOSPHAGEN_KINASE;PHOSPHAGEN_KINASE_C;PHOSPHAGEN_KINASE_N	Creatine kinase U-type, mitochondrial	Homo sapiens	0	0	0	0	0	0	0	0	0	2	4	0	0	0	0	0	0	0
Chloride intracellular channel protein 1	CLIC1	NaN	NaN	NaN	NaN	NaN	NaN	NaN	NaN	NaN	25.0138	25.604	NaN				biological regulation;cellular chemical homeostasis;cellular homeostasis;cellular ion homeostasis;cellular process;cellular response to stimulus;chemical homeostasis;homeostatic process;ion homeostasis;positive regulation of biological process;positive regulation of cell differentiation;positive regulation of cellular process;positive regulation of developmental process;positive regulation of ost…	anion channel activity;anion transmembrane transporter activity;channel activity;chloride channel activity;gated channel activity;ion channel activity;ion transmembrane transporter activity;passive transmembrane transporter activity;substrate-specific channel activity;substrate-specific transmembrane transporter activity;substrate-specific transporter activity;transmembrane transporter activity;t…	brush border;cell part;cell projection;chloride channel complex;cytoplasmic part;envelope;intracellular membrane-bounded organelle;intracellular organelle;intracellular organelle part;intracellular part;ion channel complex;macromolecular complex;membrane;membrane part;membrane-bounded organelle;mitochondrion;nuclear envelope;nuclear membrane;nuclear part;organelle;organelle envelope;organelle mem…	biological regulation;cellular homeostasis;cellular ion homeostasis;cellular process;homeostatic process;response to stimulus;signal transduction	brush border;cell part;cell projection;intracellular membrane-bounded organelle;intracellular organelle;macromolecular complex;membrane;mitochondrion;nuclear envelope;organelle;plasma membrane;protein complex			IPR002946;IPR010987;IPR012336;IPR017933	Glutathione_S_Trfase/Cl_chnl_C;Glutathione-S-Trfase_C-like;Int_Cl_channel;Thioredoxin-like_fold	PR01263	INTCLCHANNEL	PS50405	GST_CTER	Chloride intracellular channel protein 1	Homo sapiens	0	0	0	0	0	0	0	0	0	3	6	0	0	0	0	0	0	0
Chloride intracellular channel protein 4	CLIC4	NaN	NaN	NaN	NaN	NaN	NaN	NaN	NaN	NaN	NaN	22.7855	NaN				anatomical structure formation involved in morphogenesis;anatomical structure morphogenesis;angiogenesis;biological regulation;branching morphogenesis of a tube;cation homeostasis;cell differentiation;cell morphogenesis;cell morphogenesis involved in differentiation;cellular cation homeostasis;cellular chemical homeostasis;cellular component morphogenesis;cellular component organization;cellular …	anion channel activity;anion transmembrane transporter activity;channel activity;chloride channel activity;gated channel activity;ion channel activity;ion transmembrane transporter activity;passive transmembrane transporter activity;substrate-specific channel activity;substrate-specific transmembrane transporter activity;substrate-specific transporter activity;transmembrane transporter activity;t…	actin cytoskeleton;apical part of cell;cell junction;cell part;cell projection;cell surface;cell-cell junction;centrosome;chloride channel complex;cytoplasmic part;cytoplasmic vesicle membrane;cytoplasmic vesicle part;cytoskeletal part;cytoskeleton;cytosol;intracellular membrane-bounded organelle;intracellular non-membrane-bounded organelle;intracellular organelle;intracellular organelle part;int…	anatomical structure formation involved in morphogenesis;anatomical structure morphogenesis;biological regulation;cell differentiation;cell morphogenesis;cellular component morphogenesis;cellular component organization;cellular homeostasis;cellular ion homeostasis;cellular process;developmental process;establishment or maintenance of cell polarity;growth;homeostatic process;multicellular organism…	apical part of cell;cell part;cell projection;cell surface;centrosome;cytoskeleton;cytosol;intracellular membrane-bounded organelle;intracellular non-membrane-bounded organelle;intracellular organelle;macromolecular complex;membrane;microtubule organizing center;microvillus;midbody;mitochondrion;organelle;plasma membrane;protein complex;vacuole			IPR002946;IPR010987;IPR012336;IPR017933	Glutathione_S_Trfase/Cl_chnl_C;Glutathione-S-Trfase_C-like;Int_Cl_channel;Thioredoxin-like_fold	PR01263	INTCLCHANNEL	PS50405	GST_CTER	Chloride intracellular channel protein 4	Homo sapiens	0	0	0	0	0	0	0	0	0	1	2	0	0	0	0	0	0	0
Clathrin interactor 1	CLINT1	NaN	NaN	NaN	NaN	NaN	22.0057	NaN	NaN	NaN	NaN	NaN	NaN				cellular component organization;cellular component organization or biogenesis;cellular membrane organization;cellular process;endocytosis;establishment of localization;establishment of localization in cell;Golgi vesicle transport;intracellular transport;membrane invagination;membrane organization;post-Golgi vesicle-mediated transport;transport;vesicle-mediated transport	binding;lipid binding	cell part;clathrin-coated vesicle;coated vesicle;cytoplasmic membrane-bounded vesicle;cytoplasmic part;cytoplasmic vesicle;cytosol;Golgi apparatus;intracellular membrane-bounded organelle;intracellular organelle;intracellular part;membrane;membrane-bounded organelle;membrane-bounded vesicle;organelle;perinuclear region of cytoplasm;vesicle	cellular component organization;cellular membrane organization;cellular process;endocytosis;establishment of localization;Golgi vesicle transport;membrane invagination;membrane organization;transport;vesicle-mediated transport	cell part;cytoplasmic membrane-bounded vesicle;cytosol;Golgi apparatus;intracellular membrane-bounded organelle;intracellular organelle;membrane;organelle;vesicle		ENTH	IPR001026;IPR008942;IPR013809	ENTH_VHS;Epsin_dom_N;Epsin-like_N			PS50942	ENTH	Clathrin interactor 1	Homo sapiens	0	0	0	0	1	2	0	0	0	0	0	0	0	0	0	0	1	2
Caseinolytic peptidase B protein homolog	CLPB	NaN	NaN	NaN	NaN	NaN	NaN	24.496	23.9814	24.5021	24.2943	24.1458	NaN				cellular process;cellular response to heat;cellular response to stimulus;cellular response to stress;response to abiotic stimulus;response to heat;response to stimulus;response to stress;response to temperature stimulus	adenyl nucleotide binding;adenyl ribonucleotide binding;ATP binding;binding;catalytic activity;hydrolase activity;hydrolase activity, acting on acid anhydrides;hydrolase activity, acting on acid anhydrides, in phosphorus-containing anhydrides;nucleoside-triphosphatase activity;nucleotide binding;purine nucleotide binding;purine ribonucleoside triphosphate binding;purine ribonucleotide binding;pyr…	cell part;cytoplasmic part;intracellular membrane-bounded organelle;intracellular organelle;intracellular part;membrane-bounded organelle;mitochondrion;organelle	cellular process;response to abiotic stimulus;response to heat;response to stimulus;response to stress	cell part;intracellular membrane-bounded organelle;intracellular organelle;mitochondrion;organelle		AAA_2;Ank_2;ClpB_D2-small	IPR001270;IPR002110;IPR003593;IPR013093;IPR019489;IPR020683;IPR027417	AAA+_ATPase;Ankyrin_rpt;Ankyrin_rpt-contain_dom;ATPase_AAA-2;Chaprnin_ClpA/B;Clp_ATPase_C;P-loop_NTPase	PR00300	CLPPROTEASEA	PS50088;PS50297	ANK_REP_REGION;ANK_REPEAT	Caseinolytic peptidase B protein homolog	Homo sapiens	0	0	0	0	0	0	2	2	3	6	4	1	0	0	0	0	0	0
ATP-dependent Clp protease ATP-binding subunit clpX-like, mitochondrial	CLPX	25.3265	NaN	NaN	NaN	NaN	NaN	25.3394	25.3735	25.2634	NaN	NaN	NaN				cellular macromolecule metabolic process;cellular metabolic process;cellular process;cellular protein metabolic process;macromolecule metabolic process;metabolic process;primary metabolic process;protein folding;protein metabolic process;proteolysis;proteolysis involved in cellular protein catabolic process	adenyl nucleotide binding;adenyl ribonucleotide binding;ATP binding;ATPase activity;binding;catalytic activity;cation binding;enzyme activator activity;enzyme regulator activity;hydrolase activity;hydrolase activity, acting on acid anhydrides;hydrolase activity, acting on acid anhydrides, in phosphorus-containing anhydrides;ion binding;metal ion binding;nucleoside-triphosphatase activity;nucleoti…	cell part;cytoplasmic part;endopeptidase Clp complex;intracellular membrane-bounded organelle;intracellular non-membrane-bounded organelle;intracellular organelle;intracellular organelle part;intracellular part;macromolecular complex;membrane;membrane-bounded organelle;mitochondrial endopeptidase Clp complex;mitochondrial inner membrane;mitochondrial membrane;mitochondrial nucleoid;mitochondrial …	cellular metabolic process;cellular process;macromolecule metabolic process;metabolic process;primary metabolic process;protein folding;protein metabolic process;proteolysis;proteolysis involved in cellular protein catabolic process	cell part;endopeptidase Clp complex;intracellular membrane-bounded organelle;intracellular non-membrane-bounded organelle;intracellular organelle;macromolecular complex;membrane;nucleus;organelle;protein complex	Cell cycle - Caulobacter	AAA_2;ClpB_D2-small	IPR003593;IPR004487;IPR013093;IPR019489;IPR027417	AAA+_ATPase;ATPase_AAA-2;Clp_ATPase_C;Clp_protease_ATP-bd_su_ClpX;P-loop_NTPase					ATP-dependent Clp protease ATP-binding subunit clpX-like, mitochondrial	Homo sapiens	2	1	1	1	1	1	3	3	2	0	0	1	2	1	1	1	1	1
Clathrin heavy chain;Clathrin heavy chain 1	CLTC	NaN	NaN	NaN	NaN	NaN	NaN	25.2316	25.8113	25.2623	29.8514	29.6612	28.5967				antigen processing and presentation;antigen processing and presentation of exogenous antigen;antigen processing and presentation of exogenous peptide antigen;antigen processing and presentation of exogenous peptide antigen via MHC class II;antigen processing and presentation of peptide antigen;antigen processing and presentation of peptide antigen via MHC class II;antigen processing and presentat…	structural molecule activity	cell part;clathrin coat;clathrin coat of coated pit;clathrin coat of trans-Golgi network vesicle;clathrin coated vesicle membrane;clathrin vesicle coat;clathrin-coated endocytic vesicle membrane;coated vesicle membrane;cytoplasmic membrane-bounded vesicle;cytoplasmic part;cytoplasmic vesicle;cytoplasmic vesicle membrane;cytoplasmic vesicle part;cytoskeletal part;cytosol;endocytic vesicle membrane…	cellular component organization;cellular membrane organization;cellular metabolic process;cellular process;endocytosis;establishment of localization;Golgi vesicle transport;immune system process;ion transport;macromolecule metabolic process;membrane invagination;membrane organization;metabolic process;mitosis;nuclear division;organelle fission;organelle organization;protein transport;transport;ve…	cell part;cytoplasmic membrane-bounded vesicle;cytosol;extracellular organelle;intracellular membrane-bounded organelle;intracellular non-membrane-bounded organelle;intracellular organelle;macromolecular complex;membrane;mitochondrion;organelle;protein complex;vesicle	Bacterial invasion of epithelial cells;Endocrine and other factor-regulated calcium reabsorption;Endocytosis;Huntington's disease;Lysosome	Clathrin;Clathrin_propel;Clathrin-link	IPR000547;IPR001473;IPR011990;IPR015348;IPR016024;IPR016025;IPR016341;IPR022365	ARM-type_fold;Clathrin_H-chain/VPS_repeat;Clathrin_H-chain_link/propller;Clathrin_H-chain_linker_core;Clathrin_H-chain_propeller_N;Clathrin_H-chain_propeller_rpt;Clathrin_heavy_chain;TPR-like_helical			PS50236	CHCR	Clathrin heavy chain 1	Homo sapiens	1	0	0	1	1	0	5	7	8	42	38	25	1	0	0	1	1	0
Cellular nucleic acid-binding protein	CNBP	23.3369	NaN	NaN	NaN	23.0614	NaN	NaN	23.1504	23.2473	23.2614	24.0896	NaN				alcohol metabolic process;biological regulation;biosynthetic process;cellular biosynthetic process;cellular macromolecule biosynthetic process;cellular macromolecule metabolic process;cellular metabolic process;cellular nitrogen compound metabolic process;cellular process;cholesterol biosynthetic process;cholesterol metabolic process;lipid biosynthetic process;lipid metabolic process;macromolecul…	binding;cation binding;DNA binding;ion binding;metal ion binding;nucleic acid binding;nucleic acid binding transcription factor activity;sequence-specific DNA binding transcription factor activity;transition metal ion binding;zinc ion binding	cell part;cytoplasmic part;cytosol;endoplasmic reticulum;intracellular membrane-bounded organelle;intracellular organelle;intracellular part;membrane-bounded organelle;nucleus;organelle	alcohol metabolic process;biological regulation;biosynthetic process;cellular metabolic process;cellular nitrogen compound metabolic process;cellular process;lipid metabolic process;macromolecule metabolic process;metabolic process;nitrogen compound metabolic process;nucleobase-containing compound metabolic process;primary metabolic process;RNA metabolic process;small molecule metabolic process	cell part;cytosol;endoplasmic reticulum;intracellular membrane-bounded organelle;intracellular organelle;nucleus;organelle		zf-CCHC	IPR001878	Znf_CCHC			PS50158	ZF_CCHC	Cellular nucleic acid-binding protein	Homo sapiens	2	1	1	1	2	0	1	3	3	2	4	1	2	1	1	1	2	0
2,3-cyclic-nucleotide 3-phosphodiesterase	CNP	NaN	NaN	NaN	24.3573	24.2696	24.5301	NaN	NaN	NaN	NaN	NaN	NaN				adult behavior;adult locomotory behavior;aging;anatomical structure development;anatomical structure morphogenesis;axonogenesis;behavior;biological regulation;catabolic process;cell communication;cell part morphogenesis;cell projection morphogenesis;cell projection organization;cell-cell signaling;cellular catabolic process;cellular component morphogenesis;cellular component organization;cellular…	2',3'-cyclic-nucleotide 3'-phosphodiesterase activity;binding;catalytic activity;cyclic nucleotide binding;cyclic-nucleotide phosphodiesterase activity;hydrolase activity;hydrolase activity, acting on ester bonds;nucleic acid binding;nucleotide binding;phosphoric diester hydrolase activity;phosphoric ester hydrolase activity;RNA binding	cell part;cell projection;cytoplasm;cytoplasmic membrane-bounded vesicle;cytoplasmic part;cytoplasmic vesicle;cytoskeletal part;extracellular region part;extracellular space;intracellular membrane-bounded organelle;intracellular organelle;intracellular organelle part;intracellular part;macromolecular complex;melanosome;membrane;membrane-bounded organelle;membrane-bounded vesicle;microtubule;micro…	aging;anatomical structure development;anatomical structure morphogenesis;behavior;biological regulation;catabolic process;cell communication;cell-cell signaling;cellular component morphogenesis;cellular component organization;cellular membrane organization;cellular metabolic process;cellular nitrogen compound metabolic process;cellular process;cytoskeleton organization;developmental process;macr…	cell part;cell projection;cytoplasm;cytoplasmic membrane-bounded vesicle;extracellular space;intracellular membrane-bounded organelle;intracellular organelle;macromolecular complex;membrane;microvillus;organelle;plasma membrane;protein complex;pseudopodium;vesicle		CNPase	IPR008431;IPR009097;IPR027417	CNPase;P-loop_NTPase;RNA_ligase/cNuc_Pdiesterase					2',3'-cyclic-nucleotide 3'-phosphodiesterase	Homo sapiens	0	1	1	4	3	3	0	0	1	0	0	0	0	1	1	4	3	3
Coatomer subunit alpha;Xenin;Proxenin	COPA	24.1839	NaN	24.2238	NaN	NaN	23.7488	25.0152	24.4031	25.1705	NaN	NaN	NaN				biological regulation;body fluid secretion;cellular component organization;cellular component organization at cellular level;cellular component organization or biogenesis;cellular component organization or biogenesis at cellular level;cellular process;COPI coating of Golgi vesicle;digestive system process;establishment of localization;establishment of localization in cell;establishment of protein…	structural molecule activity	cell part;COPI vesicle coat;cytoplasmic part;cytoplasmic vesicle part;cytosol;extracellular region part;extracellular space;Golgi apparatus part;intracellular organelle part;intracellular part;macromolecular complex;membrane coat;membrane part;organelle part;protein complex;vesicle coat	biological regulation;cellular component organization;cellular process;establishment of localization;Golgi vesicle transport;multicellular organismal process;organelle organization;protein transport;regulation of body fluid levels;secretion;transport;vesicle organization;vesicle-mediated transport	cell part;cytosol;extracellular space;macromolecular complex;protein complex	Neuroactive ligand-receptor interaction	Coatomer_WDAD;COPI_C;WD40	IPR001680;IPR006692;IPR010714;IPR015943;IPR016391;IPR017986;IPR019775;IPR020472	Coatomer_asu;Coatomer_asu_C;Coatomer_WD-assoc_reg;G-protein_beta_WD-40_rep;WD40/YVTN_repeat-like_dom;WD40_repeat;WD40_repeat_CS;WD40_repeat_dom	PR00320	GPROTEINBRPT	PS00678;PS50082;PS50294	WD_REPEATS_1;WD_REPEATS_2;WD_REPEATS_REGION	Coatomer subunit alpha;Proxenin;Xenin	Homo sapiens	3	1	3	0	3	4	7	3	9	4	4	1	3	1	3	0	3	4
Coatomer subunit beta	COPB1	23.4463	NaN	23.0474	NaN	NaN	NaN	27.08	26.6626	27.3115	24.082	24.5681	NaN				cellular component organization;cellular component organization at cellular level;cellular component organization or biogenesis;cellular component organization or biogenesis at cellular level;cellular process;COPI coating of Golgi vesicle;establishment of localization;establishment of localization in cell;establishment of protein localization;Golgi transport vesicle coating;Golgi vesicle transpor…	structural molecule activity	cell part;COPI vesicle coat;cytoplasmic part;cytoplasmic vesicle part;cytosol;endoplasmic reticulum-Golgi intermediate compartment;Golgi apparatus part;intracellular membrane-bounded organelle;intracellular organelle;intracellular organelle part;intracellular part;macromolecular complex;membrane;membrane coat;membrane part;membrane-bounded organelle;organelle;organelle part;plasma membrane;protei…	cellular component organization;cellular process;establishment of localization;Golgi vesicle transport;interspecies interaction between organisms;multi-organism process;organelle organization;protein transport;transport;vesicle organization;vesicle-mediated transport	cell part;cytosol;intracellular membrane-bounded organelle;intracellular organelle;macromolecular complex;membrane;organelle;plasma membrane;protein complex		Adaptin_N;Coatamer_beta_C	IPR002553;IPR011710;IPR011989;IPR016024;IPR016460	ARM-like;ARM-type_fold;Clathrin/coatomer_adapt-like_N;Coatomer_bsu_C;COPB1			PS50077	HEAT_REPEAT	Coatomer subunit beta	Homo sapiens	2	1	3	0	1	0	10	9	13	4	4	0	2	1	3	0	1	0
Coatomer subunit beta	COPB2	NaN	23.3857	NaN	23.0576	NaN	23.5737	24.1564	24.3787	24.3489	23.7975	23.9842	23.793				cellular component organization;cellular component organization at cellular level;cellular component organization or biogenesis;cellular component organization or biogenesis at cellular level;cellular process;COPI coating of Golgi vesicle;establishment of localization;establishment of localization in cell;establishment of protein localization;Golgi transport vesicle coating;Golgi vesicle transpor…	structural molecule activity	actin cytoskeleton;cell part;COPI vesicle coat;cytoplasmic part;cytoplasmic vesicle part;cytoskeleton;cytosol;Golgi apparatus part;intracellular non-membrane-bounded organelle;intracellular organelle;intracellular organelle part;intracellular part;macromolecular complex;membrane coat;membrane part;non-membrane-bounded organelle;organelle;organelle part;protein complex;vesicle coat	cellular component organization;cellular process;establishment of localization;Golgi vesicle transport;organelle organization;protein transport;transport;vesicle organization;vesicle-mediated transport	cell part;cytoskeleton;cytosol;intracellular non-membrane-bounded organelle;intracellular organelle;macromolecular complex;organelle;protein complex		Coatomer_WDAD;WD40	IPR001680;IPR006692;IPR015943;IPR016453;IPR017986;IPR020472	Coatomer_WD-assoc_reg;COPB2;G-protein_beta_WD-40_rep;WD40/YVTN_repeat-like_dom;WD40_repeat;WD40_repeat_dom	PR00320	GPROTEINBRPT	PS00678;PS50082;PS50294	WD_REPEATS_1;WD_REPEATS_2;WD_REPEATS_REGION	Coatomer subunit beta'	Homo sapiens	1	2	2	3	0	2	3	4	4	4	3	2	1	2	2	3	0	2
Coatomer subunit gamma-1	COPG1	24.3787	23.5482	24.0757	24.002	24.236	24.1621	25.1235	25.0928	25.1203	NaN	NaN	NaN				cellular component movement;cellular component organization;cellular component organization at cellular level;cellular component organization or biogenesis;cellular component organization or biogenesis at cellular level;cellular process;COPI coating of Golgi vesicle;cytoskeleton-dependent intracellular transport;establishment of Golgi localization;establishment of localization;establishment of lo…	structural molecule activity	cell part;COPI vesicle coat;cytoplasmic part;cytoplasmic vesicle part;cytosol;Golgi apparatus part;intracellular membrane-bounded organelle;intracellular organelle;intracellular organelle part;intracellular part;macromolecular complex;membrane coat;membrane part;membrane-bounded organelle;nucleus;organelle;organelle part;protein complex;vesicle coat	cellular component movement;cellular component organization;cellular process;cytoskeleton-dependent intracellular transport;establishment of localization;Golgi vesicle transport;organelle organization;protein transport;transport;vesicle organization;vesicle-mediated transport	cell part;cytosol;intracellular membrane-bounded organelle;intracellular organelle;macromolecular complex;nucleus;organelle;protein complex		Adaptin_N;Gamma-COP	IPR002553;IPR009028;IPR011989;IPR013040;IPR013041;IPR014863;IPR015873;IPR016024;IPR017106	ARM-like;ARM-type_fold;Clathrin/coatomer_adapt-like_N;Clathrin_a/coatomer_app_sub_C;Coatomer/calthrin_app_sub_C;Coatomer/clathrin_app_Ig-like;Coatomer_gsu;Coatomer_gsu_app;Coatomer_gsu_app_Ig-like-sub			PS50077	HEAT_REPEAT	Coatomer subunit gamma-1	Homo sapiens	2	2	2	2	3	4	2	4	5	1	1	0	2	2	2	2	3	4
Coatomer subunit gamma-2	COPG2	NaN	NaN	NaN	NaN	NaN	NaN	23.7035	23.7634	23.8249	NaN	NaN	NaN				cellular process;establishment of localization;establishment of localization in cell;establishment of protein localization;Golgi vesicle transport;intracellular protein transport;intracellular transport;intra-Golgi vesicle-mediated transport;protein transport;retrograde vesicle-mediated transport, Golgi to ER;transport;vesicle-mediated transport	structural molecule activity	cell part;COPI vesicle coat;cytoplasmic part;cytoplasmic vesicle part;Golgi apparatus part;intracellular organelle part;intracellular part;macromolecular complex;membrane coat;membrane part;organelle part;protein complex;vesicle coat	cellular process;establishment of localization;Golgi vesicle transport;protein transport;transport;vesicle-mediated transport	cell part;macromolecular complex;protein complex		Adaptin_N;Gamma-COP	IPR002553;IPR009028;IPR011989;IPR013040;IPR013041;IPR014863;IPR015873;IPR016024;IPR017106	ARM-like;ARM-type_fold;Clathrin/coatomer_adapt-like_N;Clathrin_a/coatomer_app_sub_C;Coatomer/calthrin_app_sub_C;Coatomer/clathrin_app_Ig-like;Coatomer_gsu;Coatomer_gsu_app;Coatomer_gsu_app_Ig-like-sub			PS50077	HEAT_REPEAT	Coatomer subunit gamma-2	Homo sapiens	2	1	2	1	1	1	3	3	4	1	2	0	1	0	1	0	0	0
COP9 signalosome complex subunit 4	COPS4	NaN	NaN	NaN	NaN	NaN	NaN	NaN	NaN	NaN	NaN	24.1502	NaN				cellular macromolecule metabolic process;cellular metabolic process;cellular process;cellular protein metabolic process;cullin deneddylation;macromolecule metabolic process;macromolecule modification;metabolic process;primary metabolic process;protein deneddylation;protein metabolic process;protein modification by small protein conjugation or removal;protein modification by small protein removal;…		cell part;cytoplasm;intracellular membrane-bounded organelle;intracellular organelle;intracellular organelle part;intracellular part;macromolecular complex;membrane-bounded organelle;nuclear part;nucleus;organelle;organelle part;protein complex;signalosome	cellular metabolic process;cellular process;macromolecule metabolic process;macromolecule modification;metabolic process;primary metabolic process;protein metabolic process;protein modification by small protein conjugation or removal;protein modification process	cell part;cytoplasm;intracellular membrane-bounded organelle;intracellular organelle;macromolecular complex;nucleus;organelle;protein complex		PCI	IPR000717;IPR011991	PCI_dom;WHTH_DNA-bd_dom					COP9 signalosome complex subunit 4	Homo sapiens	0	0	0	0	0	0	1	1	1	3	4	0	0	0	0	0	0	0
COP9 signalosome complex subunit 6	COPS6	NaN	NaN	NaN	NaN	NaN	NaN	NaN	NaN	NaN	NaN	22.9073	NaN				cellular macromolecule metabolic process;cellular metabolic process;cellular process;cellular protein metabolic process;cullin deneddylation;interaction with host;interspecies interaction between organisms;macromolecule metabolic process;macromolecule modification;metabolic process;multi-organism process;primary metabolic process;protein deneddylation;protein metabolic process;protein modificatio…		cell part;cytoplasm;intracellular membrane-bounded organelle;intracellular organelle;intracellular organelle part;intracellular part;macromolecular complex;membrane-bounded organelle;nuclear part;nucleus;organelle;organelle part;protein complex;signalosome	cellular metabolic process;cellular process;interspecies interaction between organisms;macromolecule metabolic process;macromolecule modification;metabolic process;multi-organism process;primary metabolic process;protein metabolic process;protein modification by small protein conjugation or removal;protein modification process	cell part;cytoplasm;intracellular membrane-bounded organelle;intracellular organelle;macromolecular complex;nucleus;organelle;protein complex		JAB;MitMem_reg	IPR000555;IPR024969	JAB1_Mov34_MPN_PAD1;Rpn11/EIF3F_C					COP9 signalosome complex subunit 6	Homo sapiens	0	0	0	0	0	0	0	0	0	2	2	0	0	0	0	0	0	0
Cytochrome c oxidase subunit 5A, mitochondrial	COX5A	NaN	NaN	24.5622	NaN	NaN	NaN	NaN	NaN	NaN	NaN	NaN	NaN				cellular metabolic process;cellular process;electron transport chain;generation of precursor metabolites and energy;metabolic process;oxidation-reduction process;respiratory electron transport chain;small molecule metabolic process	binding;catalytic activity;cation binding;cation transmembrane transporter activity;cytochrome-c oxidase activity;electron carrier activity;heme-copper terminal oxidase activity;hydrogen ion transmembrane transporter activity;inorganic cation transmembrane transporter activity;ion binding;ion transmembrane transporter activity;metal ion binding;monovalent inorganic cation transmembrane transporte…	cell part;cytoplasmic part;intracellular organelle part;intracellular part;membrane;mitochondrial inner membrane;mitochondrial membrane;mitochondrial part;organelle inner membrane;organelle membrane;organelle part	cellular metabolic process;cellular process;generation of precursor metabolites and energy;metabolic process;small molecule metabolic process	cell part;membrane	Alzheimer's disease;Cardiac muscle contraction;Huntington's disease;Oxidative phosphorylation;Parkinson's disease	COX5A	IPR003204	Cyt_c_oxidase_su5A/6					Cytochrome c oxidase subunit 5A, mitochondrial	Homo sapiens	0	0	2	0	1	1	0	0	1	0	0	0	0	0	2	0	1	1
Cytochrome c oxidase subunit 5B, mitochondrial	COX5B	NaN	22.885	NaN	NaN	NaN	NaN	NaN	NaN	NaN	NaN	NaN	NaN				cellular metabolic process;cellular process;electron transport chain;generation of precursor metabolites and energy;metabolic process;multicellular organismal process;oxidation-reduction process;respiratory electron transport chain;respiratory gaseous exchange;small molecule metabolic process	binding;catalytic activity;cation binding;cation transmembrane transporter activity;cytochrome-c oxidase activity;heme-copper terminal oxidase activity;hydrogen ion transmembrane transporter activity;inorganic cation transmembrane transporter activity;ion binding;ion transmembrane transporter activity;metal ion binding;monovalent inorganic cation transmembrane transporter activity;oxidoreductase …	cell part;cytoplasmic part;intracellular organelle part;intracellular part;membrane;mitochondrial inner membrane;mitochondrial membrane;mitochondrial part;organelle inner membrane;organelle membrane;organelle part	cellular metabolic process;cellular process;generation of precursor metabolites and energy;metabolic process;multicellular organismal process;small molecule metabolic process	cell part;membrane	Alzheimer's disease;Cardiac muscle contraction;Huntington's disease;Oxidative phosphorylation;Parkinson's disease	COX5B	IPR002124;IPR020893	Cyt_c_oxidase_su5b;Cyt_c_oxidase_su5b_Zn_BS			PS00848;PS51359	COX5B_1;COX5B_2	Cytochrome c oxidase subunit 5B, mitochondrial	Homo sapiens	0	2	0	0	0	0	0	0	0	0	0	0	0	2	0	0	0	0
Copine-3	CPNE3	NaN	NaN	NaN	NaN	NaN	NaN	NaN	NaN	NaN	23.7219	23.9718	NaN				cellular process;establishment of localization;lipid metabolic process;metabolic process;primary metabolic process;transport;vesicle-mediated transport	binding;calcium-dependent phospholipid binding;catalytic activity;kinase activity;lipid binding;phospholipid binding;phosphotransferase activity, alcohol group as acceptor;protein kinase activity;protein serine/threonine kinase activity;transferase activity;transferase activity, transferring phosphorus-containing groups;transporter activity	cell part;cytoplasmic part;cytosol;intracellular part	cellular process;establishment of localization;lipid metabolic process;metabolic process;primary metabolic process;transport;vesicle-mediated transport	cell part;cytosol		C2;Copine	IPR000008;IPR002035;IPR008973;IPR010734;IPR018029	C2_Ca/lipid-bd_dom_CaLB;C2_Ca-dep;C2_membr_targeting;Copine;VWF_A			PS50004;PS50234	C2;VWFA	Copine-3	Homo sapiens	0	0	0	0	0	0	0	0	0	3	3	0	0	0	0	0	0	0
Probable serine carboxypeptidase CPVL	CPVL	NaN	NaN	NaN	NaN	NaN	NaN	23.71	NaN	NaN	NaN	NaN	NaN				macromolecule metabolic process;metabolic process;primary metabolic process;protein metabolic process;proteolysis	carboxypeptidase activity;catalytic activity;exopeptidase activity;hydrolase activity;peptidase activity;peptidase activity, acting on L-amino acid peptides;serine hydrolase activity;serine-type carboxypeptidase activity;serine-type exopeptidase activity;serine-type peptidase activity		macromolecule metabolic process;metabolic process;primary metabolic process;protein metabolic process;proteolysis			Peptidase_S10	IPR001563;IPR018202	Peptidase_S10;Peptidase_S10_AS	PR00724	CRBOXYPTASEC	PS00131;PS00560	CARBOXYPEPT_SER_HIS;CARBOXYPEPT_SER_SER	Probable serine carboxypeptidase CPVL	Homo sapiens	1	0	0	0	1	0	2	1	1	0	0	0	1	0	0	0	1	0
Crk-like protein	CRKL	NaN	NaN	NaN	NaN	NaN	NaN	NaN	NaN	NaN	23.1933	NaN	NaN				activation of MAPKK activity;activation of protein kinase activity;anatomical structure development;anatomical structure morphogenesis;anterior/posterior pattern specification;biological regulation;blood vessel development;cell surface receptor linked signaling pathway;cellular macromolecule metabolic process;cellular metabolic process;cellular process;cellular protein metabolic process;cellular …	binding;binding, bridging;molecular transducer activity;protein binding;protein binding, bridging;SH3/SH2 adaptor activity;signal transducer activity;signaling adaptor activity	cell part;cytoplasmic part;cytosol;endosome;intracellular membrane-bounded organelle;intracellular organelle;intracellular part;membrane-bounded organelle;organelle	anatomical structure development;anatomical structure morphogenesis;biological regulation;cellular metabolic process;cellular process;developmental process;macromolecule metabolic process;macromolecule modification;metabolic process;phosphorus metabolic process;primary metabolic process;protein metabolic process;protein modification process;protein phosphorylation;regulation of protein modificati…	cell part;cytosol;endosome;intracellular membrane-bounded organelle;intracellular organelle;organelle	Bacterial invasion of epithelial cells;Chemokine signaling pathway;Chronic myeloid leukemia;ErbB signaling pathway;Fc gamma R-mediated phagocytosis;Focal adhesion;Insulin signaling pathway;MAPK signaling pathway;Neurotrophin signaling pathway;Pathways in cancer;Regulation of actin cytoskeleton;Renal cell carcinoma;Shigellosis	SH2;SH3_1;SH3_2	IPR000980;IPR001452;IPR011511	SH2;SH3_2;SH3_domain	PR00401;PR00452	SH2DOMAIN;SH3DOMAIN	PS50001;PS50002	SH2;SH3	Crk-like protein	Homo sapiens	0	0	0	0	0	0	0	0	0	2	1	0	0	0	0	0	0	0
Citrate synthase;Citrate synthase, mitochondrial	CS	NaN	NaN	NaN	NaN	NaN	NaN	NaN	NaN	NaN	25.6196	26.1247	NaN				acetyl-CoA catabolic process;acetyl-CoA metabolic process;carbohydrate metabolic process;catabolic process;cellular carbohydrate metabolic process;cellular catabolic process;cellular metabolic process;cellular process;coenzyme catabolic process;coenzyme metabolic process;cofactor catabolic process;cofactor metabolic process;metabolic process;primary metabolic process;small molecule metabolic proc…	catalytic activity;citrate (Si)-synthase activity;transferase activity;transferase activity, transferring acyl groups;transferase activity, transferring acyl groups, acyl groups converted into alkyl on transfer	cell part;cytoplasmic part;intracellular membrane-bounded organelle;intracellular organelle;intracellular organelle lumen;intracellular organelle part;intracellular part;membrane-bounded organelle;membrane-enclosed lumen;mitochondrial matrix;mitochondrial part;mitochondrion;organelle;organelle lumen;organelle part	carbohydrate metabolic process;catabolic process;cellular metabolic process;cellular process;cofactor metabolic process;metabolic process;primary metabolic process;small molecule metabolic process	cell part;intracellular membrane-bounded organelle;intracellular organelle;mitochondrion;organelle	Citrate cycle (TCA cycle);Glyoxylate and dicarboxylate metabolism	Citrate_synt	IPR002020;IPR010109;IPR016141;IPR016142;IPR016143;IPR019810	Citrate_synthase_AS;Citrate_synthase_euk;Citrate_synthase-like;Citrate_synthase-like_core;Citrate_synth-like_lrg_a-sub;Citrate_synth-like_sm_a-sub	PR00143	CITRTSNTHASE	PS00480	CITRATE_SYNTHASE	Citrate synthase;Citrate synthase, mitochondrial	Homo sapiens	0	0	0	0	0	0	0	0	0	4	4	1	0	0	0	0	0	0
Cold shock domain-containing protein E1	CSDE1	NaN	NaN	NaN	NaN	NaN	NaN	NaN	NaN	NaN	NaN	23.7974	NaN				anatomical structure development;biological regulation;catabolic process;cellular catabolic process;cellular macromolecule catabolic process;cellular macromolecule metabolic process;cellular metabolic process;cellular nitrogen compound metabolic process;cellular process;developmental process;developmental process involved in reproduction;gonad development;macromolecule catabolic process;macromole…	binding;DNA binding;nucleic acid binding;RNA binding	cell part;CRD-mediated mRNA stability complex;cytoplasmic part;intracellular part;macromolecular complex;protein complex	anatomical structure development;biological regulation;catabolic process;cellular metabolic process;cellular nitrogen compound metabolic process;cellular process;developmental process;macromolecule metabolic process;metabolic process;mRNA metabolic process;nitrogen compound metabolic process;nucleobase-containing compound metabolic process;primary metabolic process;RNA catabolic process;RNA metab…	cell part;macromolecular complex;protein complex		CSD;SUZ-C	IPR002059;IPR011129;IPR012340;IPR019844;IPR024642	Cold_shock_prot;Cold-shock_CS;CSP_DNA-bd;NA-bd_OB-fold;SUZ-C			PS00352	COLD_SHOCK	Cold shock domain-containing protein E1	Homo sapiens	0	0	0	1	0	0	0	0	0	3	5	1	0	0	0	1	0	0
Exportin-2	CSE1L	NaN	NaN	NaN	NaN	NaN	NaN	NaN	NaN	NaN	24.9072	25.1425	NaN				apoptosis;cell death;cell proliferation;cellular process;death;programmed cell death	binding;importin-alpha export receptor activity;nuclear export signal receptor activity;protein binding;protein transporter activity;substrate-specific transporter activity;transporter activity	cell part;cytoplasm;intracellular membrane-bounded organelle;intracellular organelle;intracellular organelle part;intracellular part;macromolecular complex;membrane part;membrane-bounded organelle;nuclear part;nuclear pore;nucleus;organelle;organelle part;pore complex;protein complex	cell death;cell proliferation;cellular process;death	cell part;cytoplasm;intracellular membrane-bounded organelle;intracellular organelle;macromolecular complex;nuclear pore;nucleus;organelle;protein complex		CAS_CSE1;Cse1;IBN_N	IPR001494;IPR005043;IPR011989;IPR013713;IPR016024	ARM-like;ARM-type_fold;CAS_CSE1_C;Exportin/Importin_Cse1-like;Importin-beta_N			PS50166	IMPORTIN_B_NT	Exportin-2	Homo sapiens	0	0	0	0	2	0	0	0	1	3	7	0	0	0	0	0	2	0
Casein kinase I isoform alpha;Casein kinase I isoform alpha-like	CSNK1A1;CSNK1A1L	NaN	NaN	NaN	NaN	NaN	NaN	NaN	NaN	NaN	NaN	NaN	21.7523				biological regulation;cell cycle phase;cell cycle process;cell division;cell surface receptor linked signaling pathway;cellular component organization;cellular component organization at cellular level;cellular component organization or biogenesis;cellular component organization or biogenesis at cellular level;cellular process;cellular response to stimulus;mitosis;nuclear division;organelle fissio…	adenyl nucleotide binding;adenyl ribonucleotide binding;ATP binding;binding;catalytic activity;kinase activity;nucleotide binding;phosphotransferase activity, alcohol group as acceptor;protein kinase activity;protein serine/threonine kinase activity;purine nucleotide binding;purine ribonucleoside triphosphate binding;purine ribonucleotide binding;ribonucleotide binding;transferase activity;transf…	cell part;centrosome;chromosomal part;condensed chromosome kinetochore;cytoplasm;cytoplasmic part;cytoskeletal part;cytosol;intracellular non-membrane-bounded organelle;intracellular organelle;intracellular organelle part;intracellular part;kinetochore;macromolecular complex;microtubule organizing center;non-membrane-bounded organelle;nuclear body;nuclear part;nuclear speck;nucleoplasm part;organ…	biological regulation;cell division;cellular component organization;cellular process;mitosis;nuclear division;organelle fission;organelle organization;response to stimulus;signal transduction	cell part;centrosome;cytoplasm;cytosol;intracellular non-membrane-bounded organelle;intracellular organelle;kinetochore;macromolecular complex;microtubule organizing center;organelle;protein complex	Hedgehog signaling pathway;Wnt signaling pathway	Pkinase	IPR000719;IPR008271;IPR011009;IPR017441	Kinase-like_dom;Prot_kinase_cat_dom;Protein_kinase_ATP_BS;Ser/Thr_kinase_AS			PS00107;PS00108;PS50011	PROTEIN_KINASE_ATP;PROTEIN_KINASE_DOM;PROTEIN_KINASE_ST	Casein kinase I isoform alpha;Casein kinase I isoform alpha-like	Homo sapiens	0	0	0	0	0	0	0	0	0	1	0	2	0	0	0	0	0	0
Casein kinase II subunit alpha;Casein kinase II subunit alpha 3	CSNK2A1;CSNK2A3	NaN	NaN	NaN	NaN	NaN	NaN	NaN	NaN	23.8667	24.2202	24.2415	NaN				axon guidance;biological regulation;biosynthetic process;cell cycle;cell cycle checkpoint;cell surface receptor linked signaling pathway;cellular biosynthetic process;cellular macromolecule biosynthetic process;cellular macromolecule metabolic process;cellular metabolic process;cellular nitrogen compound metabolic process;cellular process;cellular protein metabolic process;cellular response to st…	adenyl nucleotide binding;adenyl ribonucleotide binding;ATP binding;binding;catalytic activity;heat shock protein binding;Hsp90 protein binding;kinase activity;nucleotide binding;phosphotransferase activity, alcohol group as acceptor;protein binding;protein kinase activity;protein serine/threonine kinase activity;purine nucleotide binding;purine ribonucleoside triphosphate binding;purine ribonucl…	cell part;chromatin remodeling complex;chromosomal part;cytoplasmic part;cytosol;histone deacetylase complex;intracellular organelle part;intracellular part;macromolecular complex;membrane;nuclear chromosome part;nuclear part;nucleoplasm part;NuRD complex;organelle part;plasma membrane;protein complex;Sin3 complex;Sin3-type complex;transcriptional repressor complex	biological regulation;biosynthetic process;cell cycle;cellular metabolic process;cellular nitrogen compound metabolic process;cellular process;locomotion;macromolecule metabolic process;metabolic process;mitotic cell cycle;nitrogen compound metabolic process;nucleobase-containing compound metabolic process;primary metabolic process;protein folding;protein metabolic process;regulation of cell cycl…	cell part;chromatin remodeling complex;cytosol;macromolecular complex;membrane;plasma membrane;protein complex;transcriptional repressor complex	Adherens junction;Circadian rhythm - plant;Measles;Ribosome biogenesis in eukaryotes;Tight junction;Wnt signaling pathway	Pkinase	IPR000719;IPR002290;IPR008271;IPR011009;IPR017441	Kinase-like_dom;Prot_kinase_cat_dom;Protein_kinase_ATP_BS;Ser/Thr_dual-sp_kinase_dom;Ser/Thr_kinase_AS			PS00107;PS00108;PS50011	PROTEIN_KINASE_ATP;PROTEIN_KINASE_DOM;PROTEIN_KINASE_ST	Casein kinase II subunit alpha;Casein kinase II subunit alpha 3	Homo sapiens	0	0	0	0	1	1	1	1	2	3	4	0	0	0	0	0	1	1
Cystatin-B	CSTB	NaN	NaN	NaN	NaN	NaN	NaN	NaN	NaN	NaN	25.2011	25.6695	NaN				adult behavior;adult locomotory behavior;behavior;biological regulation;locomotory behavior;multicellular organismal process;regulation of apoptosis;regulation of biological process;regulation of cell death;regulation of cellular process;regulation of programmed cell death;response to stimulus	cysteine-type endopeptidase inhibitor activity;endopeptidase inhibitor activity;endopeptidase regulator activity;enzyme inhibitor activity;enzyme regulator activity;peptidase inhibitor activity;peptidase regulator activity	cell part;cytoplasm;intracellular non-membrane-bounded organelle;intracellular organelle;intracellular organelle part;intracellular part;non-membrane-bounded organelle;nuclear part;nucleolus;organelle;organelle part	behavior;biological regulation;multicellular organismal process;response to stimulus	cell part;cytoplasm;intracellular non-membrane-bounded organelle;intracellular organelle;nucleolus;organelle		Cystatin	IPR000010;IPR001713;IPR018073	Prot_inh_cystat;Prot_inh_cystat_CS;Prot_inh_stefinA	PR00295	STEFINA	PS00287	CYSTATIN	Cystatin-B	Homo sapiens	0	0	0	0	0	0	0	0	0	3	3	0	0	0	0	0	0	0
CTP synthase 1	CTPS1	NaN	NaN	NaN	NaN	NaN	NaN	NaN	NaN	NaN	24.4313	24.6984	NaN				amine metabolic process;biosynthetic process;carboxylic acid metabolic process;cellular amine metabolic process;cellular amino acid metabolic process;cellular biosynthetic process;cellular ketone metabolic process;cellular metabolic process;cellular nitrogen compound biosynthetic process;cellular nitrogen compound metabolic process;cellular process;CTP biosynthetic process;CTP metabolic process;'…	adenyl nucleotide binding;adenyl ribonucleotide binding;ATP binding;binding;catalytic activity;CTP synthase activity;ligase activity;ligase activity, forming carbon-nitrogen bonds;nucleotide binding;purine nucleotide binding;purine ribonucleoside triphosphate binding;purine ribonucleotide binding;ribonucleotide binding	cell part;cytoplasmic part;cytosol;intracellular part	amine metabolic process;biosynthetic process;cellular amino acid metabolic process;cellular ketone metabolic process;cellular metabolic process;cellular nitrogen compound metabolic process;cellular process;heterocycle metabolic process;metabolic process;nitrogen compound metabolic process;nucleobase-containing compound metabolic process;nucleobase-containing small molecule interconversion;nucleob…	cell part;cytosol	Pyrimidine metabolism	CTP_synth_N;GATase	IPR004468;IPR017456;IPR017926;IPR027417	CTP_synthase;CTP_synthase_N;GATASE;P-loop_NTPase			PS51273	GATASE_TYPE_1	CTP synthase 1	Homo sapiens	0	0	0	0	0	0	0	0	0	4	5	0	0	0	0	0	0	0
Cullin-1	CUL1	NaN	NaN	NaN	NaN	NaN	NaN	NaN	NaN	23.3962	NaN	NaN	NaN				anaphase-promoting complex-dependent proteasomal ubiquitin-dependent protein catabolic process;anatomical structure morphogenesis;biological regulation;catabolic process;cell cycle arrest;cell cycle process;cell proliferation;cell surface receptor linked signaling pathway;cellular catabolic process;cellular macromolecule catabolic process;cellular macromolecule metabolic process;cellular metaboli…		cell part;cullin-RING ubiquitin ligase complex;cytoplasmic part;cytosol;intracellular organelle part;intracellular part;macromolecular complex;nuclear part;nucleoplasm;organelle part;protein complex;SCF ubiquitin ligase complex;ubiquitin ligase complex	anatomical structure morphogenesis;biological regulation;catabolic process;cell proliferation;cellular metabolic process;cellular process;developmental process;interspecies interaction between organisms;macromolecule metabolic process;macromolecule modification;metabolic process;multi-organism process;primary metabolic process;protein metabolic process;protein modification by small protein conjug…	cell part;cytosol;macromolecular complex;nucleoplasm;protein complex;ubiquitin ligase complex	Cell cycle;Cell cycle - yeast;Circadian rhythm - mammal;Oocyte meiosis;Protein processing in endoplasmic reticulum;TGF-beta signaling pathway;Ubiquitin mediated proteolysis;Wnt signaling pathway	Cullin;Cullin_Nedd8	IPR001373;IPR011991;IPR016157;IPR016158;IPR016159;IPR019559	Cullin_CS;Cullin_homology;Cullin_N;Cullin_neddylation_domain;Cullin_repeat-like_dom;WHTH_DNA-bd_dom			PS01256;PS50069	CULLIN_1;CULLIN_2	Cullin-1	Homo sapiens	0	0	0	0	0	0	1	2	2	0	0	0	0	0	0	0	0	0
Cullin-2	CUL2	NaN	NaN	NaN	NaN	NaN	NaN	NaN	NaN	22.8324	NaN	NaN	NaN				biological regulation;catabolic process;cell cycle arrest;cell cycle process;cellular catabolic process;cellular macromolecule catabolic process;cellular macromolecule metabolic process;cellular metabolic process;cellular process;cellular protein metabolic process;G1/S transition of mitotic cell cycle;interaction with host;interspecies interaction between organisms;macromolecule catabolic process…	binding;enzyme binding;protein binding;ubiquitin protein ligase binding	cell part;Cul2-RING ubiquitin ligase complex;cullin-RING ubiquitin ligase complex;cytoplasmic part;cytosol;intracellular organelle part;intracellular part;macromolecular complex;nuclear part;nucleoplasm;organelle part;protein complex;ubiquitin ligase complex	biological regulation;catabolic process;cellular metabolic process;cellular process;interspecies interaction between organisms;macromolecule metabolic process;macromolecule modification;metabolic process;multi-organism process;primary metabolic process;protein metabolic process;protein modification by small protein conjugation or removal;protein modification process;proteolysis;proteolysis involv…	cell part;cytosol;macromolecular complex;nucleoplasm;protein complex;ubiquitin ligase complex	Pathways in cancer;Renal cell carcinoma;Ubiquitin mediated proteolysis	Cullin;Cullin_Nedd8	IPR001373;IPR011991;IPR016157;IPR016158;IPR016159;IPR019559	Cullin_CS;Cullin_homology;Cullin_N;Cullin_neddylation_domain;Cullin_repeat-like_dom;WHTH_DNA-bd_dom			PS01256;PS50069	CULLIN_1;CULLIN_2	Cullin-2	Homo sapiens	0	0	1	0	0	0	1	1	2	0	0	0	0	0	1	0	0	0
Cullin-4B;Cullin-4A	CUL4B;CUL4A	NaN	NaN	NaN	NaN	NaN	NaN	23.3981	NaN	23.3568	NaN	NaN	NaN				biological regulation;catabolic process;cell cycle;cell cycle arrest;cell cycle process;cellular catabolic process;cellular macromolecule catabolic process;cellular macromolecule metabolic process;cellular metabolic process;cellular nitrogen compound metabolic process;cellular process;cellular protein metabolic process;cellular response to stimulus;cellular response to stress;DNA metabolic proces…		cell part;CUL4 RING ubiquitin ligase complex;Cul4A-RING ubiquitin ligase complex;Cul4B-RING ubiquitin ligase complex;cullin-RING ubiquitin ligase complex;intracellular membrane-bounded organelle;intracellular organelle;intracellular part;macromolecular complex;membrane;membrane-bounded organelle;nucleus;organelle;plasma membrane;protein complex;ubiquitin ligase complex	biological regulation;catabolic process;cell cycle;cellular metabolic process;cellular nitrogen compound metabolic process;cellular process;DNA metabolic process;DNA repair;interspecies interaction between organisms;macromolecule metabolic process;macromolecule modification;metabolic process;multi-organism process;nitrogen compound metabolic process;nucleobase-containing compound metabolic proces…	cell part;intracellular membrane-bounded organelle;intracellular organelle;macromolecular complex;membrane;nucleus;organelle;plasma membrane;protein complex;ubiquitin ligase complex	Nucleotide excision repair;Ubiquitin mediated proteolysis	Cullin;Cullin_Nedd8	IPR001373;IPR011991;IPR016157;IPR016158;IPR016159;IPR019559	Cullin_CS;Cullin_homology;Cullin_N;Cullin_neddylation_domain;Cullin_repeat-like_dom;WHTH_DNA-bd_dom			PS01256;PS50069	CULLIN_1;CULLIN_2	Cullin-4A;Cullin-4B	Homo sapiens	0	0	0	0	0	0	2	0	2	0	0	0	0	0	0	0	0	0
NADH-cytochrome b5 reductase 3;NADH-cytochrome b5 reductase 3 membrane-bound form;NADH-cytochrome b5 reductase 3 soluble form	CYB5R3	NaN	NaN	NaN	23.3259	NaN	NaN	NaN	NaN	24.3246	NaN	NaN	NaN				alcohol metabolic process;biosynthetic process;blood circulation;carboxylic acid metabolic process;cellular ketone metabolic process;cellular metabolic process;cellular process;cholesterol biosynthetic process;cholesterol metabolic process;circulatory system process;L-ascorbic acid metabolic process;lipid biosynthetic process;lipid metabolic process;metabolic process;multicellular organismal proc…	adenyl nucleotide binding;adenyl ribonucleotide binding;ADP binding;AMP binding;binding;catalytic activity;coenzyme binding;cofactor binding;cytochrome-b5 reductase activity;FAD binding;flavin adenine dinucleotide binding;NAD binding;nucleotide binding;oxidoreductase activity;oxidoreductase activity, acting on NADH or NADPH;oxidoreductase activity, acting on NADH or NADPH, heme protein as accepto…	cell part;cytoplasmic part;cytosolic part;endoplasmic reticulum;endoplasmic reticulum membrane;endoplasmic reticulum part;hemoglobin complex;intracellular membrane-bounded organelle;intracellular organelle;intracellular organelle part;intracellular part;lipid particle;macromolecular complex;membrane;membrane part;membrane-bounded organelle;mitochondrial inner membrane;mitochondrial membrane;mitoc…	alcohol metabolic process;biosynthetic process;blood circulation;cellular ketone metabolic process;cellular metabolic process;cellular process;circulatory system process;lipid metabolic process;metabolic process;multicellular organismal process;organic acid metabolic process;primary metabolic process;small molecule metabolic process;vitamin metabolic process	cell part;endoplasmic reticulum;intracellular membrane-bounded organelle;intracellular organelle;lipid particle;macromolecular complex;membrane;organelle;protein complex	Amino sugar and nucleotide sugar metabolism	FAD_binding_6;NAD_binding_1	IPR001433;IPR001709;IPR001834;IPR008333;IPR017927;IPR017938	Fd_Rdtase_FAD-bd;Flavoprot_Pyr_Nucl_cyt_Rdtase;NADH-Cyt_B5_reductase;OxRdtase_FAD/NAD-bd;OxRdtase_FAD-bd_dom;Riboflavin_synthase-like_b-brl	PR00371;PR00406	CYTB5RDTASE;FPNCR	PS51384	FAD_FR	NADH-cytochrome b5 reductase 3;NADH-cytochrome b5 reductase 3 membrane-bound form;NADH-cytochrome b5 reductase 3 soluble form	Homo sapiens	0	0	0	2	2	1	0	1	2	1	0	1	0	0	0	2	2	1
Aspartate--tRNA ligase, cytoplasmic	DARS	NaN	NaN	NaN	23.1907	23.8132	23.811	24.1247	24.5769	24.2046	25.2198	24.9675	23.7904				amine metabolic process;amino acid activation;aspartyl-tRNA aminoacylation;carboxylic acid metabolic process;cellular amine metabolic process;cellular amino acid metabolic process;cellular component assembly;cellular component organization;cellular component organization or biogenesis;cellular ketone metabolic process;cellular macromolecule metabolic process;cellular metabolic process;cellular ni…	adenyl nucleotide binding;adenyl ribonucleotide binding;aminoacylase activity;aminoacyl-tRNA ligase activity;aspartate-tRNA ligase activity;ATP binding;binding;catalytic activity;hydrolase activity;hydrolase activity, acting on carbon-nitrogen (but not peptide) bonds;hydrolase activity, acting on carbon-nitrogen (but not peptide) bonds, in linear amides;ligase activity;ligase activity, forming am…	cell part;cytoplasm;cytoplasmic part;cytosol;intracellular part	amine metabolic process;cellular amino acid metabolic process;cellular component assembly;cellular component organization;cellular ketone metabolic process;cellular metabolic process;cellular nitrogen compound metabolic process;cellular process;macromolecular complex assembly;macromolecule metabolic process;metabolic process;nitrogen compound metabolic process;nucleobase-containing compound metab…	cell part;cytoplasm;cytosol	Aminoacyl-tRNA biosynthesis	tRNA_anti;tRNA-synt_2	IPR002312;IPR004364;IPR004365;IPR004523;IPR006195;IPR012340;IPR018150	aa-tRNA-synt_II;aa-tRNA-synt_II-like;aa-tRNA-synth_II;Asp/Asn-tRNA-synth_IIb;Asp-tRNA_synthase;NA-bd_OB_tRNA-helicase;NA-bd_OB-fold	PR01042	TRNASYNTHASP	PS50862	AA_TRNA_LIGASE_II	Aspartate--tRNA ligase, cytoplasmic	Homo sapiens	1	0	1	2	3	3	3	2	4	7	8	3	1	0	1	2	3	3
Drebrin	DBN1	NaN	NaN	NaN	NaN	NaN	NaN	NaN	NaN	NaN	NaN	22.8248	NaN				actin cytoskeleton organization;actin filament organization;actin filament-based process;biological regulation;cell communication;cell communication by chemical coupling;cell communication by electrical coupling;cell proliferation;cellular component organization;cellular component organization at cellular level;cellular component organization or biogenesis;cellular component organization or bioge…	actin binding;binding;cytoskeletal protein binding;profilin binding;protein binding	actomyosin;cell junction;cell part;cell projection;cell-cell junction;cytoplasm;cytoskeletal part;dendrite;gap junction;intracellular;intracellular organelle part;intracellular part;membrane;neuron projection;organelle part;plasma membrane	biological regulation;cell communication;cell proliferation;cellular component organization;cellular process;cytoskeleton organization;organelle organization	cell part;cell projection;cytoplasm;intracellular;membrane;neuron projection;plasma membrane		Cofilin_ADF	IPR002108	Actin-bd_cofilin/tropomyosin			PS51263	ADF_H	Drebrin	Homo sapiens	0	0	0	0	0	0	0	0	0	2	2	0	0	0	0	0	0	0
Lipoamide acyltransferase component of branched-chain alpha-keto acid dehydrogenase complex, mitochondrial	DBT	NaN	NaN	NaN	NaN	NaN	NaN	NaN	NaN	NaN	24.5625	NaN	NaN				acyl-CoA biosynthetic process;acyl-CoA metabolic process;amine catabolic process;amine metabolic process;biosynthetic process;branched chain family amino acid catabolic process;branched chain family amino acid metabolic process;carboxylic acid catabolic process;carboxylic acid metabolic process;catabolic process;cellular amine metabolic process;cellular amino acid catabolic process;cellular amino…	binding;catalytic activity;cofactor binding;dihydrolipoyllysine-residue (2-methylpropanoyl)transferase activity;transferase activity;transferase activity, transferring acyl groups;transferase activity, transferring acyl groups other than amino-acyl groups	cell part;cytoplasmic part;cytoskeleton;dihydrolipoyl dehydrogenase complex;intracellular membrane-bounded organelle;intracellular non-membrane-bounded organelle;intracellular organelle;intracellular organelle part;intracellular part;macromolecular complex;membrane-bounded organelle;microtubule cytoskeleton;mitochondrial alpha-ketoglutarate dehydrogenase complex;mitochondrial nucleoid;mitochondri…	amine metabolic process;biosynthetic process;catabolic process;cellular amino acid metabolic process;cellular ketone metabolic process;cellular metabolic process;cellular nitrogen compound metabolic process;cellular process;cofactor metabolic process;metabolic process;nitrogen compound metabolic process;organic acid metabolic process;primary metabolic process;small molecule metabolic process	cell part;cytoskeleton;intracellular membrane-bounded organelle;intracellular non-membrane-bounded organelle;intracellular organelle;macromolecular complex;mitochondrion;organelle;protein complex;tricarboxylic acid cycle enzyme complex	Valine, leucine and isoleucine degradation	2-oxoacid_dh;Biotin_lipoyl;E3_binding	IPR000089;IPR001078;IPR003016;IPR004167;IPR011053;IPR015761;IPR023213	2-oxoA_DH_lipoyl-BS;2-oxoacid_DH_actylTfrase;Biotin_lipoyl;CAT-like_dom;E3-bd;Lip_Acyl_TA;Single_hybrid_motif			PS00189;PS50968	BIOTINYL_LIPOYL;LIPOYL	Lipoamide acyltransferase component of branched-chain alpha-keto acid dehydrogenase complex, mitochondrial	Homo sapiens	0	0	0	0	0	0	0	0	1	3	2	1	0	0	0	0	0	0
DDB1- and CUL4-associated factor 7	DCAF7	NaN	NaN	NaN	NaN	NaN	NaN	24.726	24.6247	24.3363	NaN	NaN	NaN				cellular macromolecule metabolic process;cellular metabolic process;cellular process;cellular protein metabolic process;developmental process;macromolecule metabolic process;macromolecule modification;metabolic process;multicellular organismal development;multicellular organismal process;primary metabolic process;protein metabolic process;protein modification by small protein conjugation;protein …		cell part;CUL4 RING ubiquitin ligase complex;cullin-RING ubiquitin ligase complex;cytoplasm;intracellular membrane-bounded organelle;intracellular organelle;intracellular part;macromolecular complex;membrane-bounded organelle;nucleus;organelle;protein complex;ubiquitin ligase complex	cellular metabolic process;cellular process;developmental process;macromolecule metabolic process;macromolecule modification;metabolic process;multicellular organismal development;multicellular organismal process;primary metabolic process;protein metabolic process;protein modification by small protein conjugation or removal;protein modification process	cell part;cytoplasm;intracellular membrane-bounded organelle;intracellular organelle;macromolecular complex;nucleus;organelle;protein complex;ubiquitin ligase complex		WD40	IPR001680;IPR015943;IPR017986;IPR019775	WD40/YVTN_repeat-like_dom;WD40_repeat;WD40_repeat_CS;WD40_repeat_dom			PS00678;PS50082;PS50294	WD_REPEATS_1;WD_REPEATS_2;WD_REPEATS_REGION	DDB1- and CUL4-associated factor 7	Homo sapiens	1	1	1	0	0	0	2	3	3	0	1	0	1	1	1	0	0	0
DDB1- and CUL4-associated factor 8	DCAF8	NaN	NaN	NaN	NaN	NaN	NaN	23.9266	23.7105	23.7778	NaN	NaN	NaN				cellular macromolecule metabolic process;cellular metabolic process;cellular process;cellular protein metabolic process;macromolecule metabolic process;macromolecule modification;metabolic process;primary metabolic process;protein metabolic process;protein modification by small protein conjugation;protein modification by small protein conjugation or removal;protein modification process;protein ub…		cell part;CUL4 RING ubiquitin ligase complex;cullin-RING ubiquitin ligase complex;cytoplasmic part;intracellular membrane-bounded organelle;intracellular organelle;intracellular part;macromolecular complex;membrane-bounded organelle;microbody;organelle;peroxisome;protein complex;ubiquitin ligase complex	cellular metabolic process;cellular process;macromolecule metabolic process;macromolecule modification;metabolic process;primary metabolic process;protein metabolic process;protein modification by small protein conjugation or removal;protein modification process	cell part;intracellular membrane-bounded organelle;intracellular organelle;macromolecular complex;microbody;organelle;peroxisome;protein complex;ubiquitin ligase complex		Pex19;WD40	IPR001680;IPR006708;IPR015943;IPR017986	Pex19;WD40/YVTN_repeat-like_dom;WD40_repeat;WD40_repeat_dom			PS00678;PS50082;PS50294	WD_REPEATS_1;WD_REPEATS_2;WD_REPEATS_REGION	DDB1- and CUL4-associated factor 8	Homo sapiens	0	0	0	0	0	0	2	2	3	0	0	0	0	0	0	0	0	0
Dermcidin;Survival-promoting peptide;DCD-1	DCD	NaN	NaN	NaN	NaN	NaN	NaN	NaN	NaN	NaN	23.8927	23.9033	NaN				cell killing;defense response;defense response to bacterium;defense response to fungus;killing of cells of other organism;macromolecule metabolic process;metabolic process;multi-organism process;primary metabolic process;protein metabolic process;proteolysis;response to bacterium;response to biotic stimulus;response to fungus;response to other organism;response to stimulus;response to stress	catalytic activity;hydrolase activity;peptidase activity	extracellular region	cell killing;killing of cells of other organism;macromolecule metabolic process;metabolic process;multi-organism process;primary metabolic process;protein metabolic process;proteolysis;response to biotic stimulus;response to stimulus;response to stress	extracellular region									DCD-1;Dermcidin;Survival-promoting peptide	Homo sapiens	0	0	0	0	0	0	0	0	0	1	2	1	0	0	0	0	0	0
Dynactin subunit 2	DCTN2	NaN	NaN	NaN	NaN	NaN	NaN	NaN	NaN	NaN	23.1516	NaN	NaN				antigen processing and presentation;antigen processing and presentation of exogenous antigen;antigen processing and presentation of exogenous peptide antigen;antigen processing and presentation of exogenous peptide antigen via MHC class II;antigen processing and presentation of peptide antigen;antigen processing and presentation of peptide antigen via MHC class II;antigen processing and presentat…	catalytic activity;hydrolase activity;hydrolase activity, acting on acid anhydrides;hydrolase activity, acting on acid anhydrides, in phosphorus-containing anhydrides;motor activity;nucleoside-triphosphatase activity;pyrophosphatase activity	cell part;cell projection part;centrosome;chromosomal part;cytoplasm;cytoplasmic part;cytoskeletal part;cytosol;dynactin complex;dynein complex;growth cone;intracellular non-membrane-bounded organelle;intracellular organelle;intracellular organelle part;intracellular part;kinetochore;macromolecular complex;membrane;microtubule;microtubule associated complex;microtubule organizing center;non-membr…	cell proliferation;cellular component organization;cellular process;cytoskeleton organization;immune system process;mitosis;nuclear division;organelle fission;organelle organization	cell part;centrosome;cytoplasm;cytosol;intracellular non-membrane-bounded organelle;intracellular organelle;kinetochore;macromolecular complex;membrane;microtubule organizing center;organelle;protein complex;site of polarized growth;vesicle	Huntington's disease;Vasopressin-regulated water reabsorption		IPR006996	Dynamitin_2su					Dynactin subunit 2	Homo sapiens	0	0	0	0	0	0	0	0	0	2	1	0	0	0	0	0	0	0
dCTP pyrophosphatase 1	DCTPP1	NaN	NaN	NaN	NaN	NaN	NaN	NaN	NaN	NaN	NaN	24.3294	NaN				catabolic process;cellular catabolic process;cellular component assembly;cellular component organization;cellular component organization or biogenesis;cellular metabolic process;cellular nitrogen compound catabolic process;cellular nitrogen compound metabolic process;cellular process;macromolecular complex assembly;macromolecular complex subunit organization;metabolic process;nitrogen compound me…	binding;catalytic activity;cation binding;dCTP diphosphatase activity;deoxyribonucleotide binding;hydrolase activity;hydrolase activity, acting on acid anhydrides;hydrolase activity, acting on acid anhydrides, in phosphorus-containing anhydrides;ion binding;magnesium ion binding;metal ion binding;nucleoside-triphosphate diphosphatase activity;nucleotide binding;pyrimidine deoxyribonucleotide bind…	cell part;cytoplasmic part;cytosol;intracellular part	catabolic process;cellular component assembly;cellular component organization;cellular metabolic process;cellular nitrogen compound metabolic process;cellular process;macromolecular complex assembly;metabolic process;nitrogen compound metabolic process;nucleobase-containing compound catabolic process;nucleobase-containing compound metabolic process;nucleobase-containing small molecule metabolic p…	cell part;cytosol		MazG	IPR004518;IPR009039	EAR;MazG_cat			PS50912	EAR	dCTP pyrophosphatase 1	Homo sapiens	0	0	0	0	0	0	0	0	0	1	2	0	0	0	0	0	0	0
DNA damage-binding protein 1	DDB1	24.7182	24.6048	23.3377	NaN	NaN	NaN	27.735	27.7948	27.587	26.2202	26.8688	NaN				biological regulation;catabolic process;cell cycle checkpoint;cell surface receptor linked signaling pathway;cellular catabolic process;cellular macromolecule catabolic process;cellular macromolecule metabolic process;cellular metabolic process;cellular nitrogen compound metabolic process;cellular process;cellular protein metabolic process;cellular response to stimulus;DNA catabolic process;DNA e…	binding;damaged DNA binding;DNA binding;nucleic acid binding	cell part;CUL4 RING ubiquitin ligase complex;Cul4A-RING ubiquitin ligase complex;Cul4B-RING ubiquitin ligase complex;cullin-RING ubiquitin ligase complex;cytoplasm;intracellular membrane-bounded organelle;intracellular organelle;intracellular organelle part;intracellular part;macromolecular complex;membrane-bounded organelle;nuclear part;nucleoplasm;nucleus;organelle;organelle part;protein comple…	biological regulation;catabolic process;cellular metabolic process;cellular nitrogen compound metabolic process;cellular process;DNA metabolic process;interspecies interaction between organisms;macromolecule metabolic process;macromolecule modification;metabolic process;multi-organism process;nitrogen compound metabolic process;nucleobase-containing compound metabolic process;primary metabolic pr…	cell part;cytoplasm;intracellular membrane-bounded organelle;intracellular organelle;macromolecular complex;nucleoplasm;nucleus;organelle;protein complex;ubiquitin ligase complex	Nucleotide excision repair;Ubiquitin mediated proteolysis	CPSF_A	IPR004871;IPR015943	Cleavage/polyA-sp_fac_asu_C;WD40/YVTN_repeat-like_dom					DNA damage-binding protein 1	Homo sapiens	2	5	2	1	1	1	15	17	15	8	11	1	2	5	2	1	1	1
Dolichyl-diphosphooligosaccharide--protein glycosyltransferase 48 kDa subunit	DDOST	24.3876	24.3884	24.0936	23.2727	23.459	23.4809	24.8958	25.2559	24.8705	NaN	NaN	NaN				biosynthetic process;carbohydrate metabolic process;cell activation;cellular biosynthetic process;cellular carbohydrate metabolic process;cellular macromolecule biosynthetic process;cellular macromolecule metabolic process;cellular metabolic process;cellular process;cellular protein metabolic process;cotranslational protein targeting to membrane;defense response;establishment of localization;esta…	catalytic activity;dolichyl-diphosphooligosaccharide-protein glycotransferase activity;oligosaccharyl transferase activity;transferase activity;transferase activity, transferring glycosyl groups;transferase activity, transferring hexosyl groups	cell part;cytoplasmic part;endoplasmic reticulum part;integral to membrane;intracellular organelle part;intracellular part;intrinsic to membrane;macromolecular complex;membrane part;oligosaccharyltransferase complex;organelle part;protein complex	biosynthetic process;carbohydrate metabolic process;cell activation;cellular metabolic process;cellular process;establishment of localization;immune system process;macromolecule metabolic process;macromolecule modification;metabolic process;peptidyl-amino acid modification;primary metabolic process;protein glycosylation;protein metabolic process;protein modification process;protein targeting;prot…	cell part;macromolecular complex;protein complex	N-Glycan biosynthesis;Protein processing in endoplasmic reticulum;Various types of N-glycan biosynthesis	DDOST_48kD	IPR005013	WBP1					Dolichyl-diphosphooligosaccharide--protein glycosyltransferase 48 kDa subunit	Homo sapiens	4	4	4	4	4	5	4	4	4	0	0	1	4	4	4	4	4	5
D-dopachrome decarboxylase;D-dopachrome decarboxylase-like protein	DDT;DDTL	NaN	NaN	NaN	NaN	NaN	NaN	NaN	NaN	NaN	25.1881	25.5807	NaN				biosynthetic process;cellular biosynthetic process;cellular metabolic process;cellular process;melanin biosynthetic process;melanin metabolic process;metabolic process;pigment biosynthetic process;pigment metabolic process;secondary metabolic process	carbon-carbon lyase activity;carboxy-lyase activity;catalytic activity;D-dopachrome decarboxylase activity;dopachrome isomerase activity;intramolecular oxidoreductase activity;intramolecular oxidoreductase activity, transposing C=C bonds;isomerase activity;lyase activity	cell part;cytoplasm;intracellular part	biosynthetic process;cellular metabolic process;cellular process;metabolic process;pigment metabolic process;secondary metabolic process	cell part;cytoplasm		MIF	IPR001398;IPR014347;IPR019829	Macrophage_inhib_fac;Macrophage_inhib_fac_CS;Tautomerase/MIF_sf			PS01158	MIF	D-dopachrome decarboxylase;D-dopachrome decarboxylase-like protein	Homo sapiens	0	0	0	0	0	0	0	0	0	3	4	0	0	0	0	0	0	0
ATP-dependent RNA helicase DDX1	DDX1	NaN	NaN	NaN	23.0813	23.3675	NaN	24.206	24.6445	24.5426	NaN	NaN	NaN				biological regulation;biosynthetic process;cellular biosynthetic process;cellular component assembly;cellular component assembly at cellular level;cellular component organization;cellular component organization at cellular level;cellular component organization or biogenesis;cellular component organization or biogenesis at cellular level;cellular macromolecular complex assembly;cellular macromolec…	adenyl nucleotide binding;adenyl ribonucleotide binding;ATP binding;ATPase activity;ATPase activity, coupled;ATP-dependent helicase activity;binding;catalytic activity;chromatin binding;DNA binding;DNA/RNA helicase activity;double-stranded RNA binding;exonuclease activity;helicase activity;hydrolase activity;hydrolase activity, acting on acid anhydrides;hydrolase activity, acting on acid anhydrid…	cell part;cleavage body;cytoplasmic part;intracellular non-membrane-bounded organelle;intracellular organelle;intracellular organelle part;intracellular part;macromolecular complex;non-membrane-bounded organelle;nuclear body;nuclear part;nucleoplasm part;organelle;organelle part;protein complex;ribonucleoprotein complex;RNA granule;stress granule;tRNA-splicing ligase complex	biological regulation;biosynthetic process;cellular component assembly;cellular component organization;cellular macromolecular complex assembly;cellular metabolic process;cellular nitrogen compound metabolic process;cellular process;developmental process;DNA geometric change;DNA metabolic process;DNA repair;macromolecular complex assembly;macromolecule metabolic process;metabolic process;multicel…	cell part;intracellular non-membrane-bounded organelle;intracellular organelle;macromolecular complex;organelle;protein complex;ribonucleoprotein complex		DEAD;Helicase_C;SPRY	IPR001650;IPR001870;IPR003877;IPR008985;IPR011545;IPR014001;IPR014014;IPR018355;IPR027417	B30.2/SPRY;ConA-like_lec_gl_sf;DNA/RNA_helicase_DEAD/DEAH_N;Helicase_ATP-bd;Helicase_C;P-loop_NTPase;RNA_helicase_DEAD_Q_motif;SPla/RYanodine_receptor_subgr;SPRY_rcpt			PS00039;PS50188;PS51192;PS51194;PS51195	B302_SPRY;DEAD_ATP_HELICASE;HELICASE_ATP_BIND_1;HELICASE_CTER;Q_MOTIF	ATP-dependent RNA helicase DDX1	Homo sapiens	1	1	1	2	3	1	3	3	6	1	2	1	1	1	1	2	3	1
Probable ATP-dependent RNA helicase DDX17	DDX17	NaN	24.0838	NaN	NaN	NaN	NaN	24.431	25.0655	24.9933	NaN	NaN	NaN				anatomical structure development;biological regulation;biosynthetic process;cardiovascular system development;cellular biosynthetic process;cellular macromolecule biosynthetic process;cellular macromolecule metabolic process;cellular metabolic process;cellular nitrogen compound metabolic process;cellular process;developmental process;macromolecule biosynthetic process;macromolecule metabolic proc…	adenyl nucleotide binding;adenyl ribonucleotide binding;ATP binding;ATPase activity;ATPase activity, coupled;ATP-dependent helicase activity;binding;catalytic activity;estrogen receptor binding;helicase activity;hormone receptor binding;hydrolase activity;hydrolase activity, acting on acid anhydrides;hydrolase activity, acting on acid anhydrides, in phosphorus-containing anhydrides;nuclear hormon…	cell part;intracellular membrane-bounded organelle;intracellular non-membrane-bounded organelle;intracellular organelle;intracellular organelle part;intracellular part;membrane-bounded organelle;non-membrane-bounded organelle;nuclear part;nucleolus;nucleus;organelle;organelle part	anatomical structure development;biological regulation;biosynthetic process;cellular metabolic process;cellular nitrogen compound metabolic process;cellular process;developmental process;macromolecule metabolic process;metabolic process;nitrogen compound metabolic process;nucleobase-containing compound metabolic process;post-embryonic development;primary metabolic process;RNA metabolic process;RN…	cell part;intracellular membrane-bounded organelle;intracellular non-membrane-bounded organelle;intracellular organelle;nucleolus;nucleus;organelle		DEAD;Helicase_C	IPR000629;IPR001650;IPR011545;IPR014001;IPR014014;IPR027417	DNA/RNA_helicase_DEAD/DEAH_N;Helicase_ATP-bd;Helicase_C;P-loop_NTPase;RNA_helicase_DEAD_Q_motif;RNA-helicase_DEAD-box_CS			PS00039;PS51192;PS51194;PS51195	DEAD_ATP_HELICASE;HELICASE_ATP_BIND_1;HELICASE_CTER;Q_MOTIF	Probable ATP-dependent RNA helicase DDX17	Homo sapiens	3	6	6	3	2	2	5	8	8	4	2	2	0	3	3	0	0	0
Probable ATP-dependent RNA helicase DDX20	DDX20	NaN	NaN	NaN	NaN	NaN	NaN	27.3325	27.1461	27.121	NaN	NaN	NaN				assembly of spliceosomal tri-snRNP;biological regulation;cellular component assembly;cellular component assembly at cellular level;cellular component organization;cellular component organization at cellular level;cellular component organization or biogenesis;cellular component organization or biogenesis at cellular level;cellular macromolecular complex assembly;cellular macromolecular complex sub…	adenyl nucleotide binding;adenyl ribonucleotide binding;ATP binding;ATPase activity;ATPase activity, coupled;ATP-dependent helicase activity;ATP-dependent RNA helicase activity;binding;catalytic activity;DNA binding;helicase activity;hydrolase activity;hydrolase activity, acting on acid anhydrides;hydrolase activity, acting on acid anhydrides, in phosphorus-containing anhydrides;nucleic acid bind…	Cajal body;cell part;cytoplasmic part;cytoskeleton;cytosol;intracellular non-membrane-bounded organelle;intracellular organelle;intracellular organelle part;intracellular part;macromolecular complex;non-membrane-bounded organelle;nuclear body;nuclear part;nucleoplasm;nucleoplasm part;organelle;organelle part;protein complex;ribonucleoprotein complex;spliceosomal complex;transcriptional repressor …	biological regulation;cellular component assembly;cellular component organization;cellular macromolecular complex assembly;cellular metabolic process;cellular nitrogen compound metabolic process;cellular process;macromolecular complex assembly;macromolecule metabolic process;metabolic process;nitrogen compound metabolic process;nucleobase-containing compound metabolic process;primary metabolic pr…	cell part;cytoskeleton;cytosol;intracellular non-membrane-bounded organelle;intracellular organelle;macromolecular complex;nucleoplasm;organelle;protein complex;ribonucleoprotein complex;spliceosomal complex;transcriptional repressor complex	RNA transport	DEAD;Helicase_C	IPR000629;IPR001650;IPR011545;IPR014001;IPR014014;IPR027417	DNA/RNA_helicase_DEAD/DEAH_N;Helicase_ATP-bd;Helicase_C;P-loop_NTPase;RNA_helicase_DEAD_Q_motif;RNA-helicase_DEAD-box_CS			PS00039;PS51192;PS51194;PS51195	DEAD_ATP_HELICASE;HELICASE_ATP_BIND_1;HELICASE_CTER;Q_MOTIF	Probable ATP-dependent RNA helicase DDX20	Homo sapiens	0	0	1	0	0	0	8	9	12	0	0	0	0	0	1	0	0	0
Nucleolar RNA helicase 2	DDX21	NaN	NaN	NaN	NaN	NaN	NaN	24.2666	25.2795	24.8871	NaN	NaN	NaN				multi-organism process;response to biotic stimulus;response to chemical stimulus;response to dsRNA;response to exogenous dsRNA;response to organic substance;response to other organism;response to stimulus;response to virus	adenyl nucleotide binding;adenyl ribonucleotide binding;ATP binding;ATPase activity;ATPase activity, coupled;ATP-dependent helicase activity;ATP-dependent RNA helicase activity;binding;catalytic activity;double-stranded RNA binding;helicase activity;hydrolase activity;hydrolase activity, acting on acid anhydrides;hydrolase activity, acting on acid anhydrides, in phosphorus-containing anhydrides;n…	cell part;intracellular non-membrane-bounded organelle;intracellular organelle;intracellular organelle part;intracellular part;non-membrane-bounded organelle;nuclear part;nucleolus;organelle;organelle part	multi-organism process;response to biotic stimulus;response to chemical stimulus;response to stimulus	cell part;intracellular non-membrane-bounded organelle;intracellular organelle;nucleolus;organelle		DEAD;GUCT;Helicase_C	IPR001650;IPR011545;IPR012562;IPR014001;IPR014014;IPR027417	DNA/RNA_helicase_DEAD/DEAH_N;GUCT;Helicase_ATP-bd;Helicase_C;P-loop_NTPase;RNA_helicase_DEAD_Q_motif			PS00039;PS51192;PS51194;PS51195	DEAD_ATP_HELICASE;HELICASE_ATP_BIND_1;HELICASE_CTER;Q_MOTIF	Nucleolar RNA helicase 2	Homo sapiens	0	0	1	0	0	0	3	4	5	0	0	0	0	0	1	0	0	0
Spliceosome RNA helicase DDX39B;ATP-dependent RNA helicase DDX39A	DDX39B;DDX39A	NaN	NaN	NaN	22.9334	23.6313	NaN	NaN	24.065	23.9029	26.7867	26.2155	24.6405				cellular component assembly;cellular component assembly at cellular level;cellular component organization;cellular component organization at cellular level;cellular component organization or biogenesis;cellular component organization or biogenesis at cellular level;cellular macromolecular complex assembly;cellular macromolecular complex subunit organization;cellular macromolecule metabolic proces…	adenyl nucleotide binding;adenyl ribonucleotide binding;ATP binding;ATPase activity;ATPase activity, coupled;ATP-dependent helicase activity;ATP-dependent protein binding;ATP-dependent RNA helicase activity;binding;catalytic activity;helicase activity;hydrolase activity;hydrolase activity, acting on acid anhydrides;hydrolase activity, acting on acid anhydrides, in phosphorus-containing anhydrides…	cell part;cytoplasm;intracellular membrane-bounded organelle;intracellular organelle;intracellular organelle part;intracellular part;macromolecular complex;membrane-bounded organelle;nuclear body;nuclear part;nuclear speck;nucleoplasm part;nucleus;organelle;organelle part;protein complex;ribonucleoprotein complex;spliceosomal complex;transcription export complex	cellular component assembly;cellular component organization;cellular macromolecular complex assembly;cellular metabolic process;cellular nitrogen compound metabolic process;cellular process;establishment of localization;interspecies interaction between organisms;macromolecular complex assembly;macromolecule metabolic process;metabolic process;mRNA metabolic process;mRNA processing;multi-organism …	cell part;cytoplasm;intracellular membrane-bounded organelle;intracellular organelle;macromolecular complex;nucleus;organelle;protein complex;ribonucleoprotein complex;spliceosomal complex;transcription export complex	mRNA surveillance pathway;RNA transport;Spliceosome	DEAD;Helicase_C	IPR001650;IPR011545;IPR014001;IPR014014;IPR027417	DNA/RNA_helicase_DEAD/DEAH_N;Helicase_ATP-bd;Helicase_C;P-loop_NTPase;RNA_helicase_DEAD_Q_motif			PS51192;PS51194;PS51195	HELICASE_ATP_BIND_1;HELICASE_CTER;Q_MOTIF	ATP-dependent RNA helicase DDX39A;Spliceosome RNA helicase DDX39B	Homo sapiens	1	1	0	2	3	1	1	2	2	8	6	3	1	1	0	2	3	1
ATP-dependent RNA helicase DDX3X;ATP-dependent RNA helicase DDX3Y	DDX3X;DDX3Y	25.9339	26.0495	26.1616	25.4215	25.3153	25.6264	26.084	26.794	26.7653	26.6652	26.4927	24.6388				biological regulation;biosynthetic process;cellular biosynthetic process;cellular component assembly;cellular component assembly at cellular level;cellular component organization;cellular component organization at cellular level;cellular component organization or biogenesis;cellular component organization or biogenesis at cellular level;cellular macromolecular complex assembly;cellular macromolec…	adenyl nucleotide binding;adenyl ribonucleotide binding;ATP binding;ATPase activity;ATPase activity, coupled;ATP-dependent DNA helicase activity;ATP-dependent helicase activity;ATP-dependent RNA helicase activity;binding;catalytic activity;DNA binding;DNA helicase activity;DNA-dependent ATPase activity;eukaryotic initiation factor 4E binding;helicase activity;hydrolase activity;hydrolase activity…	cell part;cytoplasm;cytoplasmic part;intracellular membrane-bounded organelle;intracellular non-membrane-bounded organelle;intracellular organelle;intracellular organelle part;intracellular part;macromolecular complex;membrane;membrane-bounded organelle;mitochondrial membrane;mitochondrial outer membrane;mitochondrial part;non-membrane-bounded organelle;nuclear body;nuclear part;nuclear speck;nuc…	biological regulation;biosynthetic process;cellular component assembly;cellular component organization;cellular macromolecular complex assembly;cellular metabolic process;cellular nitrogen compound metabolic process;cellular process;chromosome segregation;immune system process;interspecies interaction between organisms;macromolecular complex assembly;macromolecule metabolic process;metabolic proc…	cell part;cytoplasm;intracellular membrane-bounded organelle;intracellular non-membrane-bounded organelle;intracellular organelle;macromolecular complex;membrane;nucleus;organelle;ribonucleoprotein complex	RIG-I-like receptor signaling pathway	DEAD;Helicase_C	IPR000629;IPR001650;IPR011545;IPR014001;IPR014014;IPR027417	DNA/RNA_helicase_DEAD/DEAH_N;Helicase_ATP-bd;Helicase_C;P-loop_NTPase;RNA_helicase_DEAD_Q_motif;RNA-helicase_DEAD-box_CS			PS00039;PS51192;PS51194;PS51195	DEAD_ATP_HELICASE;HELICASE_ATP_BIND_1;HELICASE_CTER;Q_MOTIF	ATP-dependent RNA helicase DDX3X;ATP-dependent RNA helicase DDX3Y	Homo sapiens	11	8	6	9	6	9	4	8	12	11	9	3	11	8	6	9	6	9
Probable ATP-dependent RNA helicase DDX46	DDX46	NaN	NaN	NaN	NaN	NaN	NaN	NaN	NaN	NaN	23.7061	NaN	NaN				cellular macromolecule metabolic process;cellular metabolic process;cellular nitrogen compound metabolic process;cellular process;macromolecule metabolic process;metabolic process;mRNA metabolic process;mRNA processing;nitrogen compound metabolic process;nucleic acid metabolic process;nucleobase-containing compound metabolic process;primary metabolic process;RNA metabolic process;RNA processing;R…	adenyl nucleotide binding;adenyl ribonucleotide binding;ATP binding;ATPase activity;ATPase activity, coupled;ATP-dependent helicase activity;binding;catalytic activity;helicase activity;hydrolase activity;hydrolase activity, acting on acid anhydrides;hydrolase activity, acting on acid anhydrides, in phosphorus-containing anhydrides;nucleic acid binding;nucleoside-triphosphatase activity;nucleotid…	Cajal body;cell part;intracellular non-membrane-bounded organelle;intracellular organelle;intracellular organelle part;intracellular part;non-membrane-bounded organelle;nuclear body;nuclear part;nuclear speck;nucleolus;nucleoplasm part;organelle;organelle part	cellular metabolic process;cellular nitrogen compound metabolic process;cellular process;macromolecule metabolic process;metabolic process;mRNA metabolic process;mRNA processing;nitrogen compound metabolic process;nucleobase-containing compound metabolic process;primary metabolic process;RNA metabolic process;RNA processing;RNA splicing	cell part;intracellular non-membrane-bounded organelle;intracellular organelle;nucleolus;organelle	Spliceosome	DEAD;Helicase_C	IPR000629;IPR001650;IPR011545;IPR014001;IPR014014;IPR027417	DNA/RNA_helicase_DEAD/DEAH_N;Helicase_ATP-bd;Helicase_C;P-loop_NTPase;RNA_helicase_DEAD_Q_motif;RNA-helicase_DEAD-box_CS			PS00039;PS51192;PS51194;PS51195	DEAD_ATP_HELICASE;HELICASE_ATP_BIND_1;HELICASE_CTER;Q_MOTIF	Probable ATP-dependent RNA helicase DDX46	Homo sapiens	0	0	0	0	0	0	0	0	0	3	2	1	0	0	0	0	0	0
Probable ATP-dependent RNA helicase DDX47	DDX47	NaN	NaN	NaN	NaN	NaN	NaN	NaN	24.384	23.9684	NaN	NaN	NaN				biological regulation;cellular macromolecule metabolic process;cellular metabolic process;cellular nitrogen compound metabolic process;cellular process;induction of apoptosis;induction of apoptosis by extracellular signals;induction of apoptosis via death domain receptors;induction of programmed cell death;macromolecule metabolic process;metabolic process;mRNA metabolic process;mRNA processing;nc…	adenyl nucleotide binding;adenyl ribonucleotide binding;ATP binding;ATPase activity;ATPase activity, coupled;ATP-dependent helicase activity;binding;catalytic activity;helicase activity;hydrolase activity;hydrolase activity, acting on acid anhydrides;hydrolase activity, acting on acid anhydrides, in phosphorus-containing anhydrides;nucleic acid binding;nucleoside-triphosphatase activity;nucleotid…	cell part;intracellular non-membrane-bounded organelle;intracellular organelle;intracellular organelle part;intracellular part;non-membrane-bounded organelle;nuclear part;nucleolus;organelle;organelle part	biological regulation;cellular metabolic process;cellular nitrogen compound metabolic process;cellular process;macromolecule metabolic process;metabolic process;mRNA metabolic process;mRNA processing;nitrogen compound metabolic process;nucleobase-containing compound metabolic process;primary metabolic process;RNA metabolic process;RNA processing;RNA splicing;rRNA processing	cell part;intracellular non-membrane-bounded organelle;intracellular organelle;nucleolus;organelle		DEAD;Helicase_C	IPR000629;IPR001650;IPR011545;IPR014001;IPR027417	DNA/RNA_helicase_DEAD/DEAH_N;Helicase_ATP-bd;Helicase_C;P-loop_NTPase;RNA-helicase_DEAD-box_CS			PS00039;PS51192;PS51194;PS51195	DEAD_ATP_HELICASE;HELICASE_ATP_BIND_1;HELICASE_CTER;Q_MOTIF	Probable ATP-dependent RNA helicase DDX47	Homo sapiens	0	0	0	0	0	0	1	4	3	0	0	0	0	0	0	0	0	0
Probable ATP-dependent RNA helicase DDX5	DDX5	27.0333	27.1294	27.0858	26.0062	26.2231	26.1614	27.3528	27.5935	27.4934	26.4357	26.3428	26.2875				biological regulation;biosynthetic process;cell growth;cellular biosynthetic process;cellular macromolecule biosynthetic process;cellular macromolecule metabolic process;cellular metabolic process;cellular nitrogen compound metabolic process;cellular process;cellular response to stimulus;chordate embryonic development;circadian rhythm;developmental process;embryo development;embryo development en…	adenyl nucleotide binding;adenyl ribonucleotide binding;androgen receptor binding;ATP binding;ATPase activity;ATPase activity, coupled;ATP-dependent helicase activity;ATP-dependent RNA helicase activity;binding;catalytic activity;estrogen receptor binding;helicase activity;hormone receptor binding;hydrolase activity;hydrolase activity, acting on acid anhydrides;hydrolase activity, acting on acid …	catalytic step 2 spliceosome;cell part;intracellular membrane-bounded organelle;intracellular non-membrane-bounded organelle;intracellular organelle;intracellular organelle part;intracellular part;macromolecular complex;membrane-bounded organelle;non-membrane-bounded organelle;nuclear part;nucleolus;nucleus;organelle;organelle part;ribonucleoprotein complex;spliceosomal complex	biological regulation;biosynthetic process;cell growth;cellular metabolic process;cellular nitrogen compound metabolic process;cellular process;developmental process;embryo development;growth;macromolecule metabolic process;metabolic process;mRNA metabolic process;mRNA processing;nitrogen compound metabolic process;nucleobase-containing compound metabolic process;primary metabolic process;respons…	cell part;intracellular membrane-bounded organelle;intracellular non-membrane-bounded organelle;intracellular organelle;macromolecular complex;nucleolus;nucleus;organelle;ribonucleoprotein complex;spliceosomal complex	Spliceosome	DEAD;Helicase_C;P68HR	IPR000629;IPR001650;IPR011545;IPR012587;IPR014001;IPR014014;IPR027417	DNA/RNA_helicase_DEAD/DEAH_N;Helicase_ATP-bd;Helicase_C;P68HR;P-loop_NTPase;RNA_helicase_DEAD_Q_motif;RNA-helicase_DEAD-box_CS			PS00039;PS51192;PS51194;PS51195	DEAD_ATP_HELICASE;HELICASE_ATP_BIND_1;HELICASE_CTER;Q_MOTIF	Probable ATP-dependent RNA helicase DDX5	Homo sapiens	10	9	9	9	9	9	8	12	11	8	8	7	10	9	9	9	9	9
Probable ATP-dependent RNA helicase DDX6	DDX6	NaN	NaN	NaN	NaN	NaN	NaN	NaN	25.2225	25.3276	26.1042	25.8325	25.6248				catabolic process;cellular catabolic process;cellular component assembly;cellular component assembly at cellular level;cellular component organization;cellular component organization at cellular level;cellular component organization or biogenesis;cellular component organization or biogenesis at cellular level;cellular macromolecular complex assembly;cellular macromolecular complex subunit organiz…	adenyl nucleotide binding;adenyl ribonucleotide binding;ATP binding;ATPase activity;ATPase activity, coupled;ATP-dependent helicase activity;binding;catalytic activity;helicase activity;hydrolase activity;hydrolase activity, acting on acid anhydrides;hydrolase activity, acting on acid anhydrides, in phosphorus-containing anhydrides;nucleic acid binding;nucleoside-triphosphatase activity;nucleotid…	cell part;cytoplasmic mRNA processing body;cytoplasmic part;cytosol;intracellular non-membrane-bounded organelle;intracellular organelle;intracellular part;macromolecular complex;non-membrane-bounded organelle;organelle;ribonucleoprotein complex;RNA granule;RNAi effector complex;RNA-induced silencing complex;stress granule	catabolic process;cellular component assembly;cellular component organization;cellular macromolecular complex assembly;cellular metabolic process;cellular nitrogen compound metabolic process;cellular process;macromolecular complex assembly;macromolecule metabolic process;metabolic process;mRNA metabolic process;nitrogen compound metabolic process;nucleobase-containing compound metabolic process;p…	cell part;cytosol;intracellular non-membrane-bounded organelle;intracellular organelle;macromolecular complex;organelle;ribonucleoprotein complex;RNAi effector complex	RNA degradation	DEAD;Helicase_C	IPR000629;IPR001650;IPR011545;IPR014001;IPR014014;IPR027417	DNA/RNA_helicase_DEAD/DEAH_N;Helicase_ATP-bd;Helicase_C;P-loop_NTPase;RNA_helicase_DEAD_Q_motif;RNA-helicase_DEAD-box_CS			PS00039;PS51192;PS51194;PS51195	DEAD_ATP_HELICASE;HELICASE_ATP_BIND_1;HELICASE_CTER;Q_MOTIF	Probable ATP-dependent RNA helicase DDX6	Homo sapiens	0	0	0	0	1	1	1	4	4	9	8	5	0	0	0	0	1	1
DNA fragmentation factor subunit alpha	DFFA	NaN	NaN	NaN	NaN	NaN	NaN	NaN	NaN	NaN	NaN	23.4338	NaN				biological regulation;catabolic process;cellular catabolic process;cellular macromolecule catabolic process;cellular macromolecule metabolic process;cellular metabolic process;cellular nitrogen compound metabolic process;cellular process;cellular response to stimulus;DNA catabolic process;DNA catabolic process, endonucleolytic;DNA fragmentation involved in apoptotic nuclear change;DNA metabolic p…	catalytic activity;deoxyribonuclease activity;hydrolase activity;hydrolase activity, acting on ester bonds;nuclease activity	cell part;chromatin;chromosomal part;cytoplasmic part;cytosol;intracellular organelle part;intracellular part;nuclear chromatin;nuclear chromosome part;nuclear part;nucleoplasm;organelle part	biological regulation;catabolic process;cellular metabolic process;cellular nitrogen compound metabolic process;cellular process;DNA metabolic process;macromolecule metabolic process;metabolic process;nitrogen compound metabolic process;nucleobase-containing compound metabolic process;primary metabolic process;response to stimulus;signal transduction	cell part;cytosol;nucleoplasm	Apoptosis	CIDE-N;DFF-C	IPR003508;IPR015121;IPR017299;IPR027296	CAD;DFF-C_dom;DNA_fragmentation_factor_asu;DNA_fragmentation_mid_dom			PS51135	CIDE_N	DNA fragmentation factor subunit alpha	Homo sapiens	0	0	0	0	0	0	0	0	0	1	2	0	0	0	0	0	0	0
Pre-mRNA-splicing factor ATP-dependent RNA helicase DHX15	DHX15	NaN	NaN	NaN	NaN	NaN	NaN	23.815	23.9295	23.7584	24.2696	24.2727	NaN				cellular macromolecule metabolic process;cellular metabolic process;cellular nitrogen compound metabolic process;cellular process;macromolecule metabolic process;metabolic process;mRNA metabolic process;mRNA processing;nitrogen compound metabolic process;nucleic acid metabolic process;nucleobase-containing compound metabolic process;primary metabolic process;RNA metabolic process;RNA processing;R…	adenyl nucleotide binding;adenyl ribonucleotide binding;ATP binding;ATPase activity;ATPase activity, coupled;ATP-dependent helicase activity;binding;catalytic activity;helicase activity;hydrolase activity;hydrolase activity, acting on acid anhydrides;hydrolase activity, acting on acid anhydrides, in phosphorus-containing anhydrides;nucleic acid binding;nucleoside-triphosphatase activity;nucleotid…	cell part;intracellular non-membrane-bounded organelle;intracellular organelle;intracellular organelle part;intracellular part;macromolecular complex;non-membrane-bounded organelle;nuclear part;nucleolus;organelle;organelle part;ribonucleoprotein complex;spliceosomal complex;U12-type spliceosomal complex	cellular metabolic process;cellular nitrogen compound metabolic process;cellular process;macromolecule metabolic process;metabolic process;mRNA metabolic process;mRNA processing;nitrogen compound metabolic process;nucleobase-containing compound metabolic process;primary metabolic process;RNA metabolic process;RNA processing;RNA splicing	cell part;intracellular non-membrane-bounded organelle;intracellular organelle;macromolecular complex;nucleolus;organelle;ribonucleoprotein complex;spliceosomal complex	Spliceosome	DEAD;HA2;Helicase_C;OB_NTP_bind	IPR001650;IPR002464;IPR003593;IPR007502;IPR011545;IPR011709;IPR014001;IPR027417	AAA+_ATPase;DNA/RNA_helicase_DEAD/DEAH_N;DNA/RNA_helicase_DEAH_CS;DUF1605;Helicase_ATP-bd;Helicase_C;Helicase-assoc_dom;P-loop_NTPase			PS00690;PS51192;PS51194	DEAH_ATP_HELICASE;HELICASE_ATP_BIND_1;HELICASE_CTER	Putative pre-mRNA-splicing factor ATP-dependent RNA helicase DHX15	Homo sapiens	0	1	0	0	0	0	2	4	2	2	4	0	0	1	0	0	0	0
Putative ATP-dependent RNA helicase DHX30	DHX30	23.9536	NaN	NaN	NaN	NaN	NaN	NaN	25.1829	25.0285	NaN	NaN	NaN					adenyl nucleotide binding;adenyl ribonucleotide binding;ATP binding;ATPase activity;ATPase activity, coupled;ATP-dependent helicase activity;binding;catalytic activity;chromatin binding;helicase activity;hydrolase activity;hydrolase activity, acting on acid anhydrides;hydrolase activity, acting on acid anhydrides, in phosphorus-containing anhydrides;nucleic acid binding;nucleoside-triphosphatase …	cell part;cytoplasmic part;intracellular non-membrane-bounded organelle;intracellular organelle;intracellular organelle part;intracellular part;mitochondrial nucleoid;mitochondrial part;non-membrane-bounded organelle;nucleoid;organelle;organelle part		cell part;intracellular non-membrane-bounded organelle;intracellular organelle;organelle		DEAD;HA2;Helicase_C;OB_NTP_bind	IPR001650;IPR002464;IPR007502;IPR011545;IPR011709;IPR014001;IPR027417	DNA/RNA_helicase_DEAD/DEAH_N;DNA/RNA_helicase_DEAH_CS;DUF1605;Helicase_ATP-bd;Helicase_C;Helicase-assoc_dom;P-loop_NTPase			PS00690;PS50137;PS51192;PS51194	DEAH_ATP_HELICASE;DS_RBD;HELICASE_ATP_BIND_1;HELICASE_CTER	Putative ATP-dependent RNA helicase DHX30	Homo sapiens	2	1	2	0	0	0	2	5	6	0	0	0	2	1	2	0	0	0
ATP-dependent RNA helicase DHX36	DHX36	NaN	NaN	NaN	NaN	NaN	NaN	NaN	NaN	22.9824	NaN	NaN	NaN				multi-organism process;response to biotic stimulus;response to chemical stimulus;response to dsRNA;response to exogenous dsRNA;response to organic substance;response to other organism;response to stimulus;response to virus	adenyl nucleotide binding;adenyl ribonucleotide binding;ATP binding;ATPase activity;ATPase activity, coupled;ATP-dependent helicase activity;binding;catalytic activity;double-stranded RNA binding;helicase activity;hydrolase activity;hydrolase activity, acting on acid anhydrides;hydrolase activity, acting on acid anhydrides, in phosphorus-containing anhydrides;nucleic acid binding;nucleoside-triph…	cell part;cytoplasm;intracellular membrane-bounded organelle;intracellular organelle;intracellular part;membrane-bounded organelle;nucleus;organelle	multi-organism process;response to biotic stimulus;response to chemical stimulus;response to stimulus	cell part;cytoplasm;intracellular membrane-bounded organelle;intracellular organelle;nucleus;organelle	RNA degradation	DEAD;HA2;Helicase_C;OB_NTP_bind	IPR001650;IPR002464;IPR007502;IPR011545;IPR011709;IPR014001;IPR027417	DNA/RNA_helicase_DEAD/DEAH_N;DNA/RNA_helicase_DEAH_CS;DUF1605;Helicase_ATP-bd;Helicase_C;Helicase-assoc_dom;P-loop_NTPase			PS00690;PS51192;PS51194	DEAH_ATP_HELICASE;HELICASE_ATP_BIND_1;HELICASE_CTER	Probable ATP-dependent RNA helicase DHX36	Homo sapiens	0	0	0	0	0	0	0	1	2	0	0	0	0	0	0	0	0	0
ATP-dependent RNA helicase A	DHX9	25.9756	25.517	25.7645	24.3302	24.645	24.4477	27.7906	27.8089	27.7252	26.6867	26.4734	25.377				biological regulation;cellular macromolecule metabolic process;cellular metabolic process;cellular nitrogen compound metabolic process;cellular process;cellular response to heat;cellular response to stimulus;cellular response to stress;circadian rhythm;CRD-mediated mRNA stabilization;macromolecule metabolic process;metabolic process;mRNA metabolic process;mRNA processing;mRNA stabilization;nitrog…	adenyl nucleotide binding;adenyl ribonucleotide binding;ATP binding;ATPase activity;ATPase activity, coupled;ATP-dependent DNA helicase activity;ATP-dependent helicase activity;ATP-dependent RNA helicase activity;binding;catalytic activity;DNA binding;DNA helicase activity;DNA-dependent ATPase activity;double-stranded RNA binding;helicase activity;hydrolase activity;hydrolase activity, acting on …	cell part;centrosome;CRD-mediated mRNA stability complex;cytoplasmic part;cytoskeletal part;intracellular non-membrane-bounded organelle;intracellular organelle;intracellular organelle part;intracellular part;macromolecular complex;microtubule organizing center;non-membrane-bounded organelle;nuclear part;nucleolus;nucleoplasm;organelle;organelle part;protein complex;ribonucleoprotein complex	biological regulation;cellular metabolic process;cellular nitrogen compound metabolic process;cellular process;macromolecule metabolic process;metabolic process;mRNA metabolic process;mRNA processing;nitrogen compound metabolic process;nucleobase-containing compound metabolic process;primary metabolic process;response to abiotic stimulus;response to heat;response to stimulus;response to stress;rh…	cell part;centrosome;intracellular non-membrane-bounded organelle;intracellular organelle;macromolecular complex;microtubule organizing center;nucleolus;nucleoplasm;organelle;protein complex;ribonucleoprotein complex		DEAD;dsrm;HA2;Helicase_C;OB_NTP_bind	IPR001159;IPR001650;IPR002464;IPR007502;IPR011545;IPR011709;IPR014001;IPR014720;IPR027417	DNA/RNA_helicase_DEAD/DEAH_N;DNA/RNA_helicase_DEAH_CS;Ds-RNA-bd;dsRNA-bd-like_dom;DUF1605;Helicase_ATP-bd;Helicase_C;Helicase-assoc_dom;P-loop_NTPase			PS00690;PS50137;PS51192;PS51194	DEAH_ATP_HELICASE;DS_RBD;HELICASE_ATP_BIND_1;HELICASE_CTER	ATP-dependent RNA helicase A	Homo sapiens	8	6	5	5	7	3	15	13	17	10	10	6	8	6	5	5	7	3
Endoribonuclease Dicer	DICER1	NaN	NaN	NaN	NaN	NaN	NaN	NaN	NaN	23.8154	NaN	NaN	NaN				anatomical structure development;anatomical structure formation involved in morphogenesis;anatomical structure morphogenesis;angiogenesis;apoptosis;appendage morphogenesis;asymmetric cell division;biological regulation;branching morphogenesis of a tube;cardiac cell development;cardiac muscle cell development;cell death;cell development;cell differentiation;cell differentiation in spinal cord;cell…	adenyl nucleotide binding;adenyl ribonucleotide binding;ATP binding;ATPase activity;ATPase activity, coupled;ATP-dependent helicase activity;binding;catalytic activity;cation binding;double-stranded RNA binding;endonuclease activity;endonuclease activity, active with either ribo- or deoxyribonucleic acids and producing 5'-phosphomonoesters;endoribonuclease activity;endoribonuclease activity, prod…	cell part;cytoplasmic part;cytosol;intracellular part;macromolecular complex;ribonucleoprotein complex;RNAi effector complex;RNA-induced silencing complex	anatomical structure development;anatomical structure formation involved in morphogenesis;anatomical structure morphogenesis;biological regulation;cell death;cell development;cell differentiation;cell division;cell proliferation;cellular component assembly;cellular component morphogenesis;cellular component organization;cellular macromolecular complex assembly;cellular metabolic process;cellular …	cell part;cytosol;macromolecular complex;ribonucleoprotein complex;RNAi effector complex		DEAD;dsRNA_bind;Helicase_C;PAZ;Ribonuclease_3	IPR000999;IPR001159;IPR001650;IPR003100;IPR005034;IPR011545;IPR014001;IPR014720;IPR027417	Dicer_dsRNA_binding_fold;DNA/RNA_helicase_DEAD/DEAH_N;Ds-RNA-bd;dsRNA-bd-like_dom;Helicase_ATP-bd;Helicase_C;PAZ;P-loop_NTPase;RNase_III_dom			PS00517;PS50137;PS50142;PS50821;PS51192;PS51194;PS51327	DICER_DSRBF;DS_RBD;HELICASE_ATP_BIND_1;HELICASE_CTER;PAZ;RNASE_3_1;RNASE_3_2	Endoribonuclease Dicer	Homo sapiens	0	0	0	0	0	0	1	0	3	0	0	0	0	0	0	0	0	0
Exosome complex exonuclease RRP44	DIS3	NaN	NaN	NaN	NaN	NaN	NaN	24.4049	23.9987	24.1124	NaN	NaN	NaN				catabolic process;cellular catabolic process;cellular macromolecule catabolic process;cellular macromolecule metabolic process;cellular metabolic process;cellular nitrogen compound metabolic process;cellular process;CUT catabolic process;CUT metabolic process;exonucleolytic nuclear-transcribed mRNA catabolic process involved in deadenylation-dependent decay;macromolecule catabolic process;macromo…	3'-5' exonuclease activity;3'-5'-exoribonuclease activity;binding;catalytic activity;endonuclease activity;enzyme regulator activity;exonuclease activity;exonuclease activity, active with either ribo- or deoxyribonucleic acids and producing 5'-phosphomonoesters;exoribonuclease activity;exoribonuclease activity, producing 5'-phosphomonoesters;GTPase regulator activity;guanyl-nucleotide exchange fa…	cell part;cytoplasmic part;cytosol;exosome (RNase complex);intracellular organelle part;intracellular part;macromolecular complex;nuclear exosome (RNase complex);nuclear part;nucleoplasm;organelle part;protein complex	catabolic process;cellular metabolic process;cellular nitrogen compound metabolic process;cellular process;macromolecule metabolic process;metabolic process;mRNA metabolic process;nitrogen compound metabolic process;nucleobase-containing compound metabolic process;primary metabolic process;RNA catabolic process;RNA metabolic process;RNA processing;rRNA processing	cell part;cytosol;exosome (RNase complex);macromolecular complex;nucleoplasm;protein complex	RNA degradation	PIN_4;RNB	IPR001900;IPR002716;IPR006596;IPR022966	PIN_dom;PINc_nuc-bd;RNase_II/R;RNase_II/R_CS			PS01175	RIBONUCLEASE_II	Exosome complex exonuclease RRP44	Homo sapiens	0	1	0	1	0	2	2	4	4	1	1	0	0	1	0	1	0	2
H/ACA ribonucleoprotein complex subunit 4	DKC1	NaN	NaN	NaN	NaN	NaN	NaN	NaN	NaN	NaN	21.9703	NaN	NaN				anatomical structure homeostasis;biological regulation;biosynthetic process;cell proliferation;cellular biosynthetic process;cellular component organization;cellular component organization at cellular level;cellular component organization or biogenesis;cellular component organization or biogenesis at cellular level;cellular macromolecule biosynthetic process;cellular macromolecule metabolic proce…	binding;catalytic activity;DNA polymerase activity;intramolecular transferase activity;isomerase activity;nucleic acid binding;nucleotidyltransferase activity;pseudouridine synthase activity;RNA binding;RNA-directed DNA polymerase activity;telomerase activity;transferase activity;transferase activity, transferring phosphorus-containing groups	Cajal body;cell part;cytoplasm;intracellular non-membrane-bounded organelle;intracellular organelle;intracellular organelle part;intracellular part;macromolecular complex;non-membrane-bounded organelle;nuclear body;nuclear part;nucleolus;nucleoplasm;nucleoplasm part;organelle;organelle part;ribonucleoprotein complex;telomerase holoenzyme complex	biological regulation;biosynthetic process;cell proliferation;cellular component organization;cellular metabolic process;cellular nitrogen compound metabolic process;cellular process;chromosome organization;DNA metabolic process;DNA replication;homeostatic process;macromolecule metabolic process;macromolecule modification;metabolic process;nitrogen compound metabolic process;nucleobase-containing…	cell part;cytoplasm;intracellular non-membrane-bounded organelle;intracellular organelle;macromolecular complex;nucleolus;nucleoplasm;organelle;ribonucleoprotein complex;telomerase holoenzyme complex	Ribosome biogenesis in eukaryotes	DKCLD;PUA;TruB_N	IPR002478;IPR002501;IPR004521;IPR004802;IPR012960;IPR015947;IPR020103	Dyskerin-like;PsdUridine_synth;PsdUridine_synth_cat_dom;PUA;PUA-like_domain;tRNA_PsdUridine_synth_B_fam;Uncharacterised_CHP00451			PS50890	PUA	H/ACA ribonucleoprotein complex subunit 4	Homo sapiens	0	1	1	0	0	0	0	0	1	2	1	0	0	1	1	0	0	0
Acetyltransferase component of pyruvate dehydrogenase complex;Dihydrolipoyllysine-residue acetyltransferase component of pyruvate dehydrogenase complex, mitochondrial	DLAT	NaN	NaN	NaN	NaN	NaN	NaN	NaN	23.492	23.5206	NaN	NaN	NaN				acetyl-CoA biosynthetic process;acetyl-CoA catabolic process;acetyl-CoA metabolic process;alcohol metabolic process;biological regulation;biosynthetic process;carbohydrate metabolic process;carboxylic acid metabolic process;catabolic process;cellular biosynthetic process;cellular carbohydrate metabolic process;cellular catabolic process;cellular ketone metabolic process;cellular metabolic process…	acetyltransferase activity;catalytic activity;dihydrolipoamide S-acyltransferase activity;dihydrolipoyllysine-residue acetyltransferase activity;S-acetyltransferase activity;S-acyltransferase activity;transferase activity;transferase activity, transferring acyl groups;transferase activity, transferring acyl groups other than amino-acyl groups	cell part;cytoplasmic part;intracellular organelle part;intracellular part;macromolecular complex;mitochondrial part;mitochondrial pyruvate dehydrogenase complex;organelle part;protein complex;pyruvate dehydrogenase complex	alcohol metabolic process;biological regulation;biosynthetic process;carbohydrate metabolic process;catabolic process;cellular ketone metabolic process;cellular metabolic process;cellular process;cofactor metabolic process;metabolic process;organic acid metabolic process;primary metabolic process;small molecule metabolic process	cell part;macromolecular complex;protein complex;pyruvate dehydrogenase complex	Citrate cycle (TCA cycle);Glycolysis / Gluconeogenesis;Pyruvate metabolism	2-oxoacid_dh;Biotin_lipoyl;E3_binding	IPR000089;IPR001078;IPR003016;IPR004167;IPR006257;IPR011053;IPR023213	2-oxoA_DH_lipoyl-BS;2-oxoacid_DH_actylTfrase;Biotin_lipoyl;CAT-like_dom;E3-bd;LAT1;Single_hybrid_motif			PS00189;PS50968	BIOTINYL_LIPOYL;LIPOYL	Dihydrolipoyllysine-residue acetyltransferase component of pyruvate dehydrogenase complex, mitochondrial	Homo sapiens	0	0	0	1	1	2	1	2	2	2	2	1	0	0	0	1	1	2
Dihydrolipoyl dehydrogenase;Dihydrolipoyl dehydrogenase, mitochondrial	DLD	NaN	NaN	NaN	NaN	NaN	NaN	NaN	NaN	NaN	25.8925	25.6837	25.1514				acetyl-CoA catabolic process;acetyl-CoA metabolic process;amine catabolic process;amine metabolic process;anatomical structure morphogenesis;aspartate family amino acid catabolic process;aspartate family amino acid metabolic process;biological regulation;branched chain family amino acid catabolic process;branched chain family amino acid metabolic process;carboxylic acid catabolic process;carboxyl…	binding;catalytic activity;coenzyme binding;cofactor binding;dihydrolipoyl dehydrogenase activity;flavin adenine dinucleotide binding;oxidoreductase activity;oxidoreductase activity, acting on a sulfur group of donors;oxidoreductase activity, acting on a sulfur group of donors, NAD or NADP as acceptor;oxidoreductase activity, acting on NADH or NADPH	acrosomal matrix;cell part;cytoplasmic part;cytoplasmic vesicle part;intracellular membrane-bounded organelle;intracellular organelle;intracellular organelle lumen;intracellular organelle part;intracellular part;membrane-bounded organelle;membrane-enclosed lumen;mitochondrial matrix;mitochondrial part;mitochondrion;nucleus;organelle;organelle lumen;organelle part;vacuolar part	amine metabolic process;anatomical structure morphogenesis;biological regulation;catabolic process;cell maturation;cellular amino acid metabolic process;cellular homeostasis;cellular ion homeostasis;cellular ketone metabolic process;cellular metabolic process;cellular nitrogen compound metabolic process;cellular process;cofactor metabolic process;developmental maturation;developmental process;gen…	cell part;intracellular membrane-bounded organelle;intracellular organelle;mitochondrion;nucleus;organelle	Citrate cycle (TCA cycle);Glycine, serine and threonine metabolism;Glycolysis / Gluconeogenesis;Pyruvate metabolism;Valine, leucine and isoleucine degradation	Pyr_redox;Pyr_redox_2;Pyr_redox_dim	IPR001327;IPR004099;IPR006258;IPR012999;IPR013027;IPR016156;IPR023753	FAD/NAD-linked_Rdtase_dimer;FAD_pyr_nucl-diS_OxRdtase;Lipoamide_DH;Pyr_nucl-diS_OxRdtase_dimer;Pyr_nucl-diS_OxRdtase_FAD/NAD;Pyr_OxRdtase_I_AS;Pyr_OxRdtase_NAD-bd_dom	PR00368	FADPNR	PS00076	PYRIDINE_REDOX_1	Dihydrolipoyl dehydrogenase, mitochondrial	Homo sapiens	0	0	0	1	1	0	0	0	1	6	6	4	0	0	0	1	1	0
Dihydrolipoyllysine-residue succinyltransferase component of 2-oxoglutarate dehydrogenase complex, mitochondrial	DLST	NaN	NaN	NaN	NaN	NaN	NaN	NaN	23.0938	22.7385	NaN	25.0409	NaN				acetyl-CoA catabolic process;acetyl-CoA metabolic process;amine catabolic process;amine metabolic process;aspartate family amino acid catabolic process;aspartate family amino acid metabolic process;carboxylic acid catabolic process;carboxylic acid metabolic process;catabolic process;cellular amine metabolic process;cellular amino acid catabolic process;cellular amino acid metabolic process;cellul…	catalytic activity;dihydrolipoyllysine-residue succinyltransferase activity;S-acyltransferase activity;S-succinyltransferase activity;succinyltransferase activity;transferase activity;transferase activity, transferring acyl groups;transferase activity, transferring acyl groups other than amino-acyl groups	cell part;cytoplasmic part;intracellular membrane-bounded organelle;intracellular organelle;intracellular organelle lumen;intracellular organelle part;intracellular part;macromolecular complex;membrane-bounded organelle;membrane-enclosed lumen;mitochondrial matrix;mitochondrial part;nucleus;organelle;organelle lumen;organelle part;oxoglutarate dehydrogenase complex;protein complex	amine metabolic process;catabolic process;cellular amino acid metabolic process;cellular ketone metabolic process;cellular metabolic process;cellular nitrogen compound metabolic process;cellular process;cofactor metabolic process;metabolic process;nitrogen compound metabolic process;organic acid metabolic process;primary metabolic process;small molecule metabolic process	cell part;intracellular membrane-bounded organelle;intracellular organelle;macromolecular complex;nucleus;organelle;oxoglutarate dehydrogenase complex;protein complex	Citrate cycle (TCA cycle);Lysine degradation	2-oxoacid_dh;Biotin_lipoyl	IPR000089;IPR001078;IPR003016;IPR006255;IPR011053;IPR023213	2-oxoA_DH_lipoyl-BS;2-oxoacid_DH_actylTfrase;Biotin_lipoyl;CAT-like_dom;Single_hybrid_motif;SucB			PS00189;PS50968	BIOTINYL_LIPOYL;LIPOYL	Dihydrolipoyllysine-residue succinyltransferase component of 2-oxoglutarate dehydrogenase complex, mitochondrial	Homo sapiens	0	1	0	0	2	1	1	2	2	2	2	0	0	1	0	0	2	1
DnaJ homolog subfamily A member 1	DNAJA1	26.1227	25.9142	25.7006	23.8286	23.67	NaN	27.4083	27.2428	28.0591	NaN	NaN	NaN				androgen receptor signaling pathway;biological regulation;cell motility;cellular component movement;cellular macromolecule metabolic process;cellular metabolic process;cellular process;cellular protein metabolic process;cellular response to stimulus;cellular response to stress;detection of stimulus;DNA damage response, detection of DNA damage;gamete generation;intracellular receptor mediated sign…	adenyl nucleotide binding;adenyl ribonucleotide binding;ATP binding;binding;cation binding;ion binding;lipoprotein particle receptor binding;low-density lipoprotein particle receptor binding;metal ion binding;nucleotide binding;protein binding;purine nucleotide binding;purine ribonucleoside triphosphate binding;purine ribonucleotide binding;receptor binding;ribonucleotide binding	cell part;membrane	biological regulation;cell motility;cellular component movement;cellular metabolic process;cellular process;detection of stimulus;locomotion;macromolecule metabolic process;metabolic process;multicellular organismal process;primary metabolic process;protein folding;protein metabolic process;response to abiotic stimulus;response to chemical stimulus;response to DNA damage stimulus;response to heat…	cell part;membrane	Protein processing in endoplasmic reticulum	DnaJ;DnaJ_C;DnaJ_CXXCXGXG	IPR001305;IPR001623;IPR002939;IPR008971;IPR012724;IPR018253	DnaJ;DnaJ_C;DnaJ_domain;DnaJ_domain_CS;HSP_DnaJ_Cys-rich_dom;HSP40/DnaJ_pept-bd	PR00625	JDOMAIN	PS00636;PS50076;PS51188	DNAJ_1;DNAJ_2;ZF_CR	DnaJ homolog subfamily A member 1	Homo sapiens	4	4	5	3	2	1	7	8	10	2	2	1	4	4	5	3	2	1
DnaJ homolog subfamily A member 2	DNAJA2	25.3505	24.0212	25.2797	NaN	23.4008	NaN	27.0281	26.9604	26.6337	NaN	NaN	NaN				biological regulation;cellular macromolecule metabolic process;cellular metabolic process;cellular process;cellular protein metabolic process;macromolecule metabolic process;metabolic process;positive regulation of biological process;positive regulation of cell proliferation;positive regulation of cellular process;primary metabolic process;protein folding;protein metabolic process;regulation of b…	adenyl nucleotide binding;adenyl ribonucleotide binding;ATP binding;binding;cation binding;ion binding;metal ion binding;nucleotide binding;purine nucleotide binding;purine ribonucleoside triphosphate binding;purine ribonucleotide binding;ribonucleotide binding	cell part;membrane	biological regulation;cellular metabolic process;cellular process;macromolecule metabolic process;metabolic process;primary metabolic process;protein folding;protein metabolic process;response to abiotic stimulus;response to heat;response to stimulus;response to stress	cell part;membrane	Protein processing in endoplasmic reticulum	DnaJ;DnaJ_C;DnaJ_CXXCXGXG	IPR001305;IPR001623;IPR002939;IPR008971;IPR012724;IPR018253	DnaJ;DnaJ_C;DnaJ_domain;DnaJ_domain_CS;HSP_DnaJ_Cys-rich_dom;HSP40/DnaJ_pept-bd	PR00625	JDOMAIN	PS00636;PS50076;PS51188	DNAJ_1;DNAJ_2;ZF_CR	DnaJ homolog subfamily A member 2	Homo sapiens	3	2	3	1	2	1	6	6	8	0	0	1	3	2	3	1	2	1
DnaJ homolog subfamily A member 3, mitochondrial	DNAJA3	25.4093	24.8712	NaN	NaN	NaN	NaN	25.1677	25.8847	25.3001	NaN	NaN	NaN				activation of caspase activity;activation-induced cell death of T cells;aging;apoptosis;biological regulation;biosynthetic process;cell activation;cell aging;cell death;cell differentiation;cellular biosynthetic process;cellular component organization;cellular component organization or biogenesis;cellular developmental process;cellular localization;cellular macromolecule biosynthetic process;cell…	adenyl nucleotide binding;adenyl ribonucleotide binding;ATP binding;binding;cation binding;cytokine receptor binding;enzyme regulator activity;GTPase regulator activity;interferon-gamma receptor binding;ion binding;metal ion binding;nucleoside-triphosphatase regulator activity;nucleotide binding;protein binding;purine nucleotide binding;purine ribonucleoside triphosphate binding;purine ribonucleo…	cell junction;cell part;cytoplasmic part;cytosol;extrinsic to membrane;extrinsic to plasma membrane;intracellular membrane-bounded organelle;intracellular non-membrane-bounded organelle;intracellular organelle;intracellular organelle lumen;intracellular organelle part;intracellular part;membrane;membrane part;membrane-bounded organelle;membrane-enclosed lumen;mitochondrial matrix;mitochondrial nu…	aging;biological regulation;biosynthetic process;cell activation;cell death;cell differentiation;cellular component organization;cellular localization;cellular membrane organization;cellular metabolic process;cellular nitrogen compound metabolic process;cellular process;death;developmental process;DNA metabolic process;DNA replication;embryo development;immune system process;localization;macromol…	cell part;cytosol;intracellular membrane-bounded organelle;intracellular non-membrane-bounded organelle;intracellular organelle;membrane;nucleus;organelle;synapse		DnaJ;DnaJ_C;DnaJ_CXXCXGXG	IPR001305;IPR001623;IPR002939;IPR008971;IPR012724;IPR018253	DnaJ;DnaJ_C;DnaJ_domain;DnaJ_domain_CS;HSP_DnaJ_Cys-rich_dom;HSP40/DnaJ_pept-bd	PR00625	JDOMAIN	PS00636;PS50076;PS51188	DNAJ_1;DNAJ_2;ZF_CR	DnaJ homolog subfamily A member 3, mitochondrial	Homo sapiens	2	2	1	0	0	0	3	3	3	0	0	0	2	2	1	0	0	0
DnaJ homolog subfamily A member 4	DNAJA4	NaN	NaN	NaN	NaN	NaN	NaN	NaN	NaN	24.3616	NaN	NaN	NaN				cellular macromolecule metabolic process;cellular metabolic process;cellular process;cellular protein metabolic process;macromolecule metabolic process;metabolic process;primary metabolic process;protein folding;protein metabolic process;response to abiotic stimulus;response to heat;response to stimulus;response to stress;response to temperature stimulus	adenyl nucleotide binding;adenyl ribonucleotide binding;ATP binding;binding;cation binding;ion binding;metal ion binding;nucleotide binding;purine nucleotide binding;purine ribonucleoside triphosphate binding;purine ribonucleotide binding;ribonucleotide binding	cell part;membrane	cellular metabolic process;cellular process;macromolecule metabolic process;metabolic process;primary metabolic process;protein folding;protein metabolic process;response to abiotic stimulus;response to heat;response to stimulus;response to stress	cell part;membrane		DnaJ;DnaJ_C;DnaJ_CXXCXGXG	IPR001305;IPR001623;IPR002939;IPR008971;IPR012724;IPR018253	DnaJ;DnaJ_C;DnaJ_domain;DnaJ_domain_CS;HSP_DnaJ_Cys-rich_dom;HSP40/DnaJ_pept-bd	PR00625	JDOMAIN	PS00636;PS50076;PS51188	DNAJ_1;DNAJ_2;ZF_CR	DnaJ homolog subfamily A member 4	Homo sapiens	0	0	1	0	1	0	1	1	2	0	0	0	0	0	1	0	1	0
DnaJ homolog subfamily B member 11	DNAJB11	NaN	NaN	NaN	NaN	NaN	NaN	NaN	NaN	NaN	21.9674	NaN	NaN				activation of signaling protein activity involved in unfolded protein response;biological regulation;cellular macromolecule metabolic process;cellular metabolic process;cellular nitrogen compound metabolic process;cellular process;cellular protein metabolic process;macromolecule metabolic process;macromolecule modification;metabolic process;mRNA metabolic process;mRNA modification;nitrogen compou…		cell part;cytoplasmic part;endoplasmic reticulum lumen;endoplasmic reticulum part;intracellular membrane-bounded organelle;intracellular organelle;intracellular organelle lumen;intracellular organelle part;intracellular part;membrane-bounded organelle;membrane-enclosed lumen;nucleus;organelle;organelle lumen;organelle part	biological regulation;cellular metabolic process;cellular nitrogen compound metabolic process;cellular process;macromolecule metabolic process;macromolecule modification;metabolic process;mRNA metabolic process;nitrogen compound metabolic process;nucleobase-containing compound metabolic process;primary metabolic process;protein folding;protein metabolic process;regulation of protein modification …	cell part;intracellular membrane-bounded organelle;intracellular organelle;nucleus;organelle	Protein processing in endoplasmic reticulum	DnaJ;DnaJ_C	IPR001623;IPR002939;IPR008971;IPR018253	DnaJ_C;DnaJ_domain;DnaJ_domain_CS;HSP40/DnaJ_pept-bd	PR00625	JDOMAIN	PS00636;PS50076	DNAJ_1;DNAJ_2	DnaJ homolog subfamily B member 11	Homo sapiens	0	0	0	0	0	0	0	1	1	2	0	0	0	0	0	0	0	0
DnaJ homolog subfamily C member 7	DNAJC7	24.0609	23.4217	NaN	23.3242	23.6564	23.6304	NaN	NaN	NaN	NaN	NaN	NaN				cellular macromolecule metabolic process;cellular metabolic process;cellular process;cellular protein metabolic process;chaperone cofactor-dependent protein refolding;chaperone-mediated protein folding;macromolecule metabolic process;metabolic process;primary metabolic process;protein folding;protein metabolic process;protein refolding		cell part;cytoplasm;cytoskeleton;intracellular membrane-bounded organelle;intracellular non-membrane-bounded organelle;intracellular organelle;intracellular part;membrane-bounded organelle;non-membrane-bounded organelle;nucleus;organelle	cellular metabolic process;cellular process;macromolecule metabolic process;metabolic process;primary metabolic process;protein folding;protein metabolic process	cell part;cytoplasm;cytoskeleton;intracellular membrane-bounded organelle;intracellular non-membrane-bounded organelle;intracellular organelle;nucleus;organelle		DnaJ;TPR_1;TPR_2	IPR001440;IPR001623;IPR011990;IPR013026;IPR013105;IPR019734	DnaJ_domain;TPR_2;TPR_repeat;TPR-1;TPR-contain_dom;TPR-like_helical	PR00625	JDOMAIN	PS00636;PS50005;PS50076;PS50293	DNAJ_1;DNAJ_2;TPR;TPR_REGION	DnaJ homolog subfamily C member 7	Homo sapiens	3	2	1	3	3	3	1	1	1	1	1	1	3	2	1	3	3	3
DnaJ homolog subfamily C member 8	DNAJC8	NaN	NaN	NaN	NaN	NaN	NaN	NaN	NaN	NaN	23.4408	NaN	NaN				cellular macromolecule metabolic process;cellular metabolic process;cellular nitrogen compound metabolic process;cellular process;macromolecule metabolic process;metabolic process;mRNA metabolic process;mRNA processing;nitrogen compound metabolic process;nuclear mRNA splicing, via spliceosome;nucleic acid metabolic process;nucleobase-containing compound metabolic process;primary metabolic process…		cell part;intracellular organelle part;intracellular part;nuclear part;nucleoplasm;organelle part	cellular metabolic process;cellular nitrogen compound metabolic process;cellular process;macromolecule metabolic process;metabolic process;mRNA metabolic process;mRNA processing;nitrogen compound metabolic process;nucleobase-containing compound metabolic process;primary metabolic process;RNA metabolic process;RNA processing;RNA splicing	cell part;nucleoplasm		DnaJ	IPR001623	DnaJ_domain	PR00625	JDOMAIN	PS00636;PS50076	DNAJ_1;DNAJ_2	DnaJ homolog subfamily C member 8	Homo sapiens	0	0	0	0	0	0	0	0	0	1	2	0	0	0	0	0	0	0
2-deoxynucleoside 5-phosphate N-hydrolase 1	DNPH1	NaN	NaN	NaN	NaN	NaN	NaN	NaN	NaN	NaN	NaN	24.2429	NaN				biological regulation;catabolic process;cell proliferation;cellular catabolic process;cellular metabolic process;cellular nitrogen compound catabolic process;cellular nitrogen compound metabolic process;cellular process;deoxyribonucleoside monophosphate catabolic process;deoxyribonucleoside monophosphate metabolic process;deoxyribonucleotide catabolic process;deoxyribonucleotide metabolic process…	catalytic activity;deoxyribonucleoside 5'-monophosphate N-glycosidase activity;hydrolase activity;hydrolase activity, acting on glycosyl bonds;hydrolase activity, hydrolyzing N-glycosyl compounds;nucleoside deoxyribosyltransferase activity;transferase activity;transferase activity, transferring glycosyl groups;transferase activity, transferring pentosyl groups	cell part;cytoplasm;intracellular membrane-bounded organelle;intracellular organelle;intracellular part;membrane-bounded organelle;nucleus;organelle	biological regulation;catabolic process;cell proliferation;cellular metabolic process;cellular nitrogen compound metabolic process;cellular process;metabolic process;nitrogen compound metabolic process;nucleobase-containing compound catabolic process;nucleobase-containing compound metabolic process;nucleobase-containing small molecule metabolic process;nucleotide metabolic process;primary metabol…	cell part;cytoplasm;intracellular membrane-bounded organelle;intracellular organelle;nucleus;organelle		Nuc_deoxyrib_tr	IPR007710	Nucleoside_deoxyribTrfase					2'-deoxynucleoside 5'-phosphate N-hydrolase 1	Homo sapiens	0	0	0	0	0	0	0	0	0	2	1	0	0	0	0	0	0	0
Dolichol-phosphate mannosyltransferase subunit 1	DPM1	NaN	NaN	NaN	NaN	22.5263	NaN	NaN	NaN	NaN	NaN	NaN	NaN				alcohol metabolic process;biosynthetic process;carbohydrate biosynthetic process;carbohydrate metabolic process;cellular biosynthetic process;cellular carbohydrate metabolic process;cellular lipid metabolic process;cellular macromolecule metabolic process;cellular metabolic process;cellular nitrogen compound metabolic process;cellular process;cellular protein metabolic process;C-terminal protein …	alcohol binding;binding;carbohydrate binding;catalytic activity;dolichyl-phosphate beta-D-mannosyltransferase activity;dolichyl-phosphate-mannose-protein mannosyltransferase activity;mannose binding;mannosyltransferase activity;monosaccharide binding;sugar binding;transferase activity;transferase activity, transferring glycosyl groups;transferase activity, transferring hexosyl groups	cell part;cytoplasmic part;dolichol-phosphate-mannose synthase complex;endoplasmic reticulum membrane;endoplasmic reticulum part;intracellular organelle part;intracellular part;macromolecular complex;mannosyltransferase complex;membrane;membrane part;organelle membrane;organelle part;protein complex	alcohol metabolic process;biosynthetic process;carbohydrate metabolic process;cellular lipid metabolic process;cellular metabolic process;cellular nitrogen compound metabolic process;cellular process;lipid metabolic process;macromolecule metabolic process;macromolecule modification;metabolic process;nitrogen compound metabolic process;nucleobase-containing compound metabolic process;nucleotide-su…	cell part;macromolecular complex;mannosyltransferase complex;membrane;protein complex	N-Glycan biosynthesis	Glycos_transf_2	IPR001173	Glyco_trans_2					Dolichol-phosphate mannosyltransferase	Homo sapiens	1	1	1	1	2	1	0	0	1	0	0	0	1	1	1	1	2	1
Dipeptidyl peptidase 3	DPP3	NaN	NaN	NaN	NaN	NaN	NaN	NaN	NaN	NaN	NaN	22.7234	NaN				macromolecule metabolic process;metabolic process;primary metabolic process;protein metabolic process;proteolysis	aminopeptidase activity;binding;catalytic activity;cation binding;dipeptidyl-peptidase activity;exopeptidase activity;hydrolase activity;ion binding;metal ion binding;metallopeptidase activity;peptidase activity;peptidase activity, acting on L-amino acid peptides;transition metal ion binding;zinc ion binding	cell part;cytoplasm;intracellular membrane-bounded organelle;intracellular organelle;intracellular part;membrane;membrane-bounded organelle;nucleus;organelle;plasma membrane	macromolecule metabolic process;metabolic process;primary metabolic process;protein metabolic process;proteolysis	cell part;cytoplasm;intracellular membrane-bounded organelle;intracellular organelle;membrane;nucleus;organelle;plasma membrane			IPR005317	Dipeptidyl-peptase3					Dipeptidyl peptidase 3	Homo sapiens	0	0	0	0	0	0	0	0	0	0	2	0	0	0	0	0	0	0
Desmoglein-1	DSG1	NaN	NaN	NaN	NaN	NaN	NaN	NaN	NaN	NaN	NaN	22.8159	NaN				biological adhesion;biological regulation;calcium-dependent cell-cell adhesion;cell adhesion;cell junction assembly;cell junction organization;cell-cell adhesion;cell-cell junction assembly;cell-cell junction organization;cellular component assembly;cellular component assembly at cellular level;cellular component disassembly;cellular component disassembly at cellular level;cellular component disa…	binding;calcium ion binding;cation binding;ion binding;metal ion binding;toxin binding	anchoring junction;apical plasma membrane;cell junction;cell part;cell-cell junction;cytoplasmic part;cytosol;desmosome;integral to membrane;internal side of plasma membrane;intracellular part;intrinsic to membrane;lateral plasma membrane;membrane part;plasma membrane part	biological adhesion;biological regulation;cell adhesion;cell junction organization;cellular component assembly;cellular component disassembly;cellular component organization;cellular process;multicellular organismal process;regulation of protein stability;response to chemical stimulus;response to endogenous stimulus;response to stimulus	cell part;cytosol	Staphylococcus aureus infection	Cadherin;Cadherin_C	IPR000233;IPR002126;IPR009122;IPR009123;IPR015919;IPR020894;IPR027397	Cadherin;Cadherin_CS;Cadherin_cytoplasmic-dom;Cadherin-like;Catenin_binding_dom;Desmoglein;Desmosomal_cadherin	PR00205;PR01818;PR01819	CADHERIN;DESMOCADHERN;DESMOGLEIN	PS00232;PS50268	CADHERIN_1;CADHERIN_2	Desmoglein-1	Homo sapiens	0	0	0	0	0	0	0	0	0	1	2	0	0	0	0	0	0	0
Desmoplakin	DSP	NaN	NaN	NaN	NaN	NaN	NaN	NaN	NaN	NaN	23.277	23.6493	NaN				adherens junction organization;anatomical structure development;anatomical structure morphogenesis;biological adhesion;cardiac muscle tissue morphogenesis;cell adhesion;cell differentiation;cell junction organization;cell-cell adhesion;cell-cell junction organization;cellular component disassembly;cellular component disassembly at cellular level;cellular component disassembly involved in apoptosi…	binding;binding, bridging;protein binding;protein binding, bridging;structural constituent of cytoskeleton;structural molecule activity	anchoring junction;basolateral plasma membrane;cell junction;cell part;cell-cell contact zone;cell-cell junction;cornified envelope;cytoplasmic part;cytoskeletal part;cytoskeleton;desmosome;intercalated disc;intermediate filament;intracellular membrane-bounded organelle;intracellular non-membrane-bounded organelle;intracellular organelle;intracellular organelle part;intracellular part;macromolecu…	anatomical structure development;anatomical structure morphogenesis;biological adhesion;cell adhesion;cell differentiation;cell junction organization;cellular component disassembly;cellular component organization;cellular metabolic process;cellular process;cytoskeleton organization;developmental process;localization;macromolecule metabolic process;macromolecule modification;metabolic process;orga…	cell part;cytoskeleton;intracellular membrane-bounded organelle;intracellular non-membrane-bounded organelle;intracellular organelle;macromolecular complex;membrane;mitochondrion;organelle;plasma membrane;protein complex	Arrhythmogenic right ventricular cardiomyopathy (ARVC)	Plectin	IPR001101;IPR018159	Plectin_repeat;Spectrin/alpha-actinin			PS50002	SH3	Desmoplakin	Homo sapiens	0	0	0	0	0	0	0	1	2	2	4	1	0	0	0	0	0	0
Destrin	DSTN	NaN	NaN	NaN	NaN	NaN	NaN	NaN	NaN	NaN	23.3673	NaN	NaN				actin cytoskeleton organization;actin filament depolymerization;actin filament organization;actin filament severing;actin filament-based process;actin polymerization or depolymerization;biological regulation;cellular component disassembly;cellular component disassembly at cellular level;cellular component movement;cellular component organization;cellular component organization at cellular level;c…		actin cytoskeleton;cell cortex part;cell part;cortical actin cytoskeleton;cortical cytoskeleton;cytoplasmic part;cytoskeletal part;cytoskeleton;intracellular non-membrane-bounded organelle;intracellular organelle;intracellular organelle part;intracellular part;non-membrane-bounded organelle;organelle;organelle part	biological regulation;cellular component disassembly;cellular component movement;cellular component organization;cellular process;cytokinesis;cytoskeleton organization;organelle organization;protein depolymerization;regulation of organelle organization	cell part;cytoskeleton;intracellular non-membrane-bounded organelle;intracellular organelle;organelle		Cofilin_ADF	IPR002108;IPR017904	Actin-bd_cofilin/tropomyosin;ADF/Cofilin/Destrin	PR00006	COFILIN	PS51263	ADF_H	Destrin	Homo sapiens	0	0	0	0	0	0	0	0	0	2	1	0	0	0	0	0	0	0
Deoxyuridine 5-triphosphate nucleotidohydrolase, mitochondrial	DUT	NaN	NaN	NaN	NaN	NaN	NaN	NaN	NaN	NaN	NaN	23.6363	NaN				2'-deoxyribonucleotide biosynthetic process;2'-deoxyribonucleotide metabolic process;biosynthetic process;cellular aromatic compound metabolic process;cellular biosynthetic process;cellular macromolecule biosynthetic process;cellular macromolecule metabolic process;cellular metabolic process;cellular nitrogen compound biosynthetic process;cellular nitrogen compound metabolic process;cellular proc…	catalytic activity;dUTP diphosphatase activity;hydrolase activity;hydrolase activity, acting on acid anhydrides;hydrolase activity, acting on acid anhydrides, in phosphorus-containing anhydrides;nucleoside-triphosphate diphosphatase activity;pyrophosphatase activity	cell part;cytoplasmic part;intracellular membrane-bounded organelle;intracellular organelle;intracellular organelle part;intracellular part;membrane-bounded organelle;mitochondrion;nuclear part;nucleoplasm;organelle;organelle part	biosynthetic process;cellular aromatic compound metabolic process;cellular metabolic process;cellular nitrogen compound metabolic process;cellular process;DNA metabolic process;DNA replication;heterocycle metabolic process;macromolecule metabolic process;metabolic process;nitrogen compound metabolic process;nucleobase-containing compound metabolic process;nucleobase-containing small molecule meta…	cell part;intracellular membrane-bounded organelle;intracellular organelle;mitochondrion;nucleoplasm;organelle	Pyrimidine metabolism	dUTPase	IPR008180;IPR008181	dUTP_pyroPase;dUTP_pyroPase_sf					Deoxyuridine 5'-triphosphate nucleotidohydrolase, mitochondrial	Homo sapiens	0	0	0	0	0	0	0	0	0	2	2	0	0	0	0	0	0	0
Cytoplasmic dynein 1 heavy chain 1	DYNC1H1	NaN	NaN	NaN	NaN	22.0776	NaN	23.6069	NaN	NaN	NaN	NaN	NaN				antigen processing and presentation;antigen processing and presentation of exogenous antigen;antigen processing and presentation of exogenous peptide antigen;antigen processing and presentation of exogenous peptide antigen via MHC class II;antigen processing and presentation of peptide antigen;antigen processing and presentation of peptide antigen via MHC class II;antigen processing and presentat…	adenyl nucleotide binding;adenyl ribonucleotide binding;ATP binding;ATPase activity;ATPase activity, coupled;binding;catalytic activity;hydrolase activity;hydrolase activity, acting on acid anhydrides;hydrolase activity, acting on acid anhydrides, in phosphorus-containing anhydrides;microtubule motor activity;motor activity;nucleoside-triphosphatase activity;nucleotide binding;purine nucleotide b…	cell part;centrosome;cytoplasmic dynein complex;cytoplasmic part;cytoskeletal part;cytosol;dynein complex;extracellular membrane-bounded organelle;extracellular organelle;extracellular region part;extracellular vesicular exosome;Golgi apparatus;intracellular membrane-bounded organelle;intracellular non-membrane-bounded organelle;intracellular organelle;intracellular organelle part;intracellular p…	cell death;cellular component assembly;cellular component movement;cellular component organization;cellular macromolecular complex assembly;cellular process;cytoskeleton organization;death;establishment of localization;immune system process;macromolecular complex assembly;organelle organization;ribonucleoprotein complex assembly;transport	cell part;centrosome;cytosol;extracellular organelle;Golgi apparatus;intracellular membrane-bounded organelle;intracellular non-membrane-bounded organelle;intracellular organelle;macromolecular complex;microtubule organizing center;organelle;protein complex;vesicle	Phagosome;Vasopressin-regulated water reabsorption	AAA_5;AAA_8;DHC_N1;DHC_N2;DUF4151;Dynein_heavy;MT	IPR003593;IPR004273;IPR011704;IPR013594;IPR013602;IPR024317;IPR024743;IPR025290;IPR026983;IPR027417	AAA+_ATPase;ATPase_dyneun-rel_AAA;DHC_fam;DUF4151;Dynein_HC_stalk;Dynein_heavy_chain_D4_dom;Dynein_heavy_dom;Dynein_heavy_dom-1;Dynein_heavy_dom-2;P-loop_NTPase					Cytoplasmic dynein 1 heavy chain 1	Homo sapiens	1	0	0	1	2	1	3	1	0	1	0	0	1	0	0	1	2	1
Dynein light chain roadblock-type 1;Dynein light chain roadblock-type 2	DYNLRB1;DYNLRB2	NaN	NaN	NaN	NaN	NaN	NaN	NaN	NaN	NaN	NaN	24.0199	NaN				behavior;cellular component movement;cellular process;establishment of localization;microtubule-based movement;microtubule-based process;multicellular organismal process;response to abiotic stimulus;response to light stimulus;response to radiation;response to stimulus;transport;visual behavior	catalytic activity;hydrolase activity;hydrolase activity, acting on acid anhydrides;hydrolase activity, acting on acid anhydrides, in phosphorus-containing anhydrides;microtubule motor activity;motor activity;nucleoside-triphosphatase activity;pyrophosphatase activity	cell part;centrosome;cytoplasmic dynein complex;cytoplasmic part;cytoskeletal part;dynein complex;intracellular non-membrane-bounded organelle;intracellular organelle;intracellular organelle part;intracellular part;macromolecular complex;microtubule;microtubule associated complex;microtubule organizing center;non-membrane-bounded organelle;organelle;organelle part;protein complex	behavior;cellular component movement;cellular process;establishment of localization;multicellular organismal process;response to abiotic stimulus;response to stimulus;transport	cell part;centrosome;intracellular non-membrane-bounded organelle;intracellular organelle;macromolecular complex;microtubule organizing center;organelle;protein complex		Robl_LC7	IPR004942;IPR016561	Dynein_light_roadblock-type;Dynein_light-rel					Dynein light chain roadblock-type 1;Dynein light chain roadblock-type 2	Homo sapiens	0	0	0	0	0	0	0	1	0	1	3	0	0	0	0	0	0	0
Delta(3,5)-Delta(2,4)-dienoyl-CoA isomerase, mitochondrial	ECH1	NaN	NaN	NaN	NaN	NaN	NaN	NaN	NaN	NaN	23.1029	23.3653	NaN				carboxylic acid catabolic process;carboxylic acid metabolic process;catabolic process;cellular catabolic process;cellular ketone metabolic process;cellular lipid catabolic process;cellular lipid metabolic process;cellular metabolic process;cellular process;fatty acid beta-oxidation;fatty acid catabolic process;fatty acid metabolic process;fatty acid oxidation;lipid catabolic process;lipid metabol…	catalytic activity;isomerase activity	cell part;cytoplasmic part;intracellular membrane-bounded organelle;intracellular organelle;intracellular part;membrane-bounded organelle;microbody;mitochondrion;organelle;peroxisome	catabolic process;cellular ketone metabolic process;cellular lipid metabolic process;cellular metabolic process;cellular process;lipid metabolic process;metabolic process;organic acid metabolic process;primary metabolic process;small molecule metabolic process	cell part;intracellular membrane-bounded organelle;intracellular organelle;microbody;mitochondrion;organelle;peroxisome	Peroxisome	ECH	IPR001753;IPR014748;IPR018376	Crontonase_C;Crotonase_core_superfam;Enoyl-CoA_hyd/isom_CS			PS00166	ENOYL_COA_HYDRATASE	Delta(3,5)-Delta(2,4)-dienoyl-CoA isomerase, mitochondrial	Homo sapiens	0	0	0	0	0	0	0	0	0	3	2	0	0	0	0	0	0	0
Enoyl-CoA hydratase, mitochondrial	ECHS1	NaN	NaN	NaN	NaN	NaN	NaN	NaN	NaN	NaN	25.2269	25.3228	NaN				carboxylic acid catabolic process;carboxylic acid metabolic process;catabolic process;cellular catabolic process;cellular ketone metabolic process;cellular lipid catabolic process;cellular lipid metabolic process;cellular metabolic process;cellular process;fatty acid beta-oxidation;fatty acid catabolic process;fatty acid metabolic process;fatty acid oxidation;lipid catabolic process;lipid metabol…	carbon-oxygen lyase activity;catalytic activity;enoyl-CoA hydratase activity;hydro-lyase activity;lyase activity	cell part;cytoplasmic part;intracellular organelle lumen;intracellular organelle part;intracellular part;membrane-enclosed lumen;mitochondrial matrix;mitochondrial part;organelle lumen;organelle part	catabolic process;cellular ketone metabolic process;cellular lipid metabolic process;cellular metabolic process;cellular process;lipid metabolic process;metabolic process;organic acid metabolic process;primary metabolic process;small molecule metabolic process	cell part	Aminobenzoate degradation;Benzoate degradation;beta-Alanine metabolism;Butanoate metabolism;Caprolactam degradation;Fatty acid elongation in mitochondria;Fatty acid metabolism;Lysine degradation;Propanoate metabolism;Tryptophan metabolism;Valine, leucine and isoleucine degradation	ECH	IPR001753;IPR018376	Crotonase_core_superfam;Enoyl-CoA_hyd/isom_CS			PS00166	ENOYL_COA_HYDRATASE	Enoyl-CoA hydratase, mitochondrial	Homo sapiens	0	0	0	0	0	0	0	0	0	2	4	0	0	0	0	0	0	0
Putative elongation factor 1-alpha-like 3;Elongation factor 1-alpha 1;Elongation factor 1-alpha;Elongation factor 1-alpha 2	EEF1A1P5;EEF1A1;EEF1A2	29.1316	29.2525	29.0023	29.9948	30.1417	30.1271	28.7417	28.729	28.7078	28.7959	29.0697	29.6064				biological regulation;biosynthetic process;catabolic process;cellular biosynthetic process;cellular catabolic process;cellular macromolecule biosynthetic process;cellular macromolecule metabolic process;cellular metabolic process;cellular nitrogen compound catabolic process;cellular nitrogen compound metabolic process;cellular process;GTP catabolic process;GTP metabolic process;heterocycle catabo…	binding;catalytic activity;GTP binding;GTPase activity;guanyl nucleotide binding;guanyl ribonucleotide binding;hydrolase activity;hydrolase activity, acting on acid anhydrides;hydrolase activity, acting on acid anhydrides, in phosphorus-containing anhydrides;nucleic acid binding;nucleoside-triphosphatase activity;nucleotide binding;purine nucleotide binding;purine ribonucleoside triphosphate bind…	cell body;cell part;cytoplasm;cytoplasmic part;cytosol;eukaryotic translation elongation factor 1 complex;intracellular membrane-bounded organelle;intracellular organelle;intracellular part;macromolecular complex;membrane-bounded organelle;neuronal cell body;nucleus;organelle;protein complex	biological regulation;biosynthetic process;catabolic process;cellular metabolic process;cellular nitrogen compound metabolic process;cellular process;heterocycle metabolic process;macromolecule metabolic process;metabolic process;nitrogen compound metabolic process;nucleobase-containing compound catabolic process;nucleobase-containing compound metabolic process;nucleobase-containing small molecul…	cell body;cell part;cytoplasm;cytosol;intracellular membrane-bounded organelle;intracellular organelle;macromolecular complex;neuronal cell body;nucleus;organelle;protein complex	RNA transport	GTP_EFTU;GTP_EFTU_D2;GTP_EFTU_D3	IPR000795;IPR004160;IPR004161;IPR004539;IPR009000;IPR009001;IPR027417	EF_GTP-bd_dom;P-loop_NTPase;Transl_elong_EF1A/Init_IF2_C;Transl_elong_EF1A_euk/arc;Transl_elong_EFTu/EF1A_2;Transl_elong_EFTu/EF1A_C;Transl_elong_init/rib_B-barrel	PR00315	ELONGATNFCT	PS00301	EFACTOR_GTP	Elongation factor 1-alpha 1;Elongation factor 1-alpha 2;Putative elongation factor 1-alpha-like 3	Homo sapiens	8	11	7	13	14	13	7	9	9	11	10	9	8	11	7	13	14	13
Elongation factor 1-delta	EEF1D	NaN	NaN	NaN	23.5841	23.1421	NaN	24.1159	24.2375	24.0893	26.0153	24.5324	24.1831				biological regulation;biosynthetic process;cellular biosynthetic process;cellular macromolecule biosynthetic process;cellular macromolecule metabolic process;cellular metabolic process;cellular nitrogen compound metabolic process;cellular process;macromolecule biosynthetic process;macromolecule metabolic process;metabolic process;nitrogen compound metabolic process;nucleic acid metabolic process;…	binding;DNA binding;molecular transducer activity;nucleic acid binding;RNA binding;signal transducer activity;translation elongation factor activity;translation factor activity, nucleic acid binding	cell part;cytoplasmic part;cytosol;eukaryotic translation elongation factor 1 complex;intracellular membrane-bounded organelle;intracellular organelle;intracellular part;macromolecular complex;membrane-bounded organelle;nucleus;organelle;protein complex	biological regulation;biosynthetic process;cellular metabolic process;cellular nitrogen compound metabolic process;cellular process;macromolecule metabolic process;metabolic process;nitrogen compound metabolic process;nucleobase-containing compound metabolic process;primary metabolic process;RNA metabolic process;translational elongation	cell part;cytosol;intracellular membrane-bounded organelle;intracellular organelle;macromolecular complex;nucleus;organelle;protein complex		EF-1_beta_acid;EF1_GNE	IPR001326;IPR014038;IPR014717;IPR018940	EF-1_beta_acid_region_euk;Transl_elong_EF1B/ribosomal_S6;Transl_elong_EF1B_B/D_CS;Transl_elong_fac_EF1B_bsu/dsu			PS00824;PS00825	EF1BD_1;EF1BD_2	Elongation factor 1-delta	Homo sapiens	0	0	0	2	2	1	2	2	2	4	2	2	0	0	0	2	2	1
Eukaryotic translation elongation factor 1 epsilon-1	EEF1E1;EEF1E1-BLOC1S5	24.6317	24.5333	24.6122	24.3515	24.2248	24.5336	25.0532	25.4234	24.9348	25.3935	25.0925	NaN				amine metabolic process;amino acid activation;biological regulation;carboxylic acid metabolic process;cellular amine metabolic process;cellular amino acid metabolic process;cellular ketone metabolic process;cellular macromolecule metabolic process;cellular metabolic process;cellular nitrogen compound metabolic process;cellular process;macromolecule metabolic process;metabolic process;ncRNA metabo…		cell part;cytoplasm;cytoplasmic part;cytosol;intracellular membrane-bounded organelle;intracellular organelle;intracellular part;membrane-bounded organelle;nucleus;organelle	amine metabolic process;biological regulation;cellular amino acid metabolic process;cellular ketone metabolic process;cellular metabolic process;cellular nitrogen compound metabolic process;cellular process;macromolecule metabolic process;metabolic process;nitrogen compound metabolic process;nucleobase-containing compound metabolic process;organic acid metabolic process;primary metabolic process;…	cell part;cytoplasm;cytosol;intracellular membrane-bounded organelle;intracellular organelle;nucleus;organelle		GST_C	IPR004046;IPR010987;IPR017933	Glutathione_S_Trfase/Cl_chnl_C;Glutathione-S-Trfase_C-like;GST_C			PS50405	GST_CTER	Eukaryotic translation elongation factor 1 epsilon-1	Homo sapiens	2	2	2	3	2	3	2	2	2	4	4	1	2	2	2	3	2	3
Elongation factor 1-gamma	EEF1G	NaN	NaN	NaN	25.4995	24.6827	NaN	NaN	NaN	24.2174	27.4041	27.256	26.2011				multi-organism process;response to biotic stimulus;response to other organism;response to stimulus;response to virus	binding;nucleic acid binding;RNA binding;translation elongation factor activity;translation factor activity, nucleic acid binding	cell part;cytoplasmic part;cytosol;eukaryotic translation elongation factor 1 complex;intracellular part;macromolecular complex;protein complex	multi-organism process;response to biotic stimulus;response to stimulus	cell part;cytosol;macromolecular complex;protein complex		EF1G;GST_C;GST_N	IPR001662;IPR004045;IPR004046;IPR010987;IPR012336;IPR017933	Glutathione_S_Trfase/Cl_chnl_C;Glutathione_S-Trfase_N;Glutathione-S-Trfase_C-like;GST_C;Thioredoxin-like_fold;Transl_elong_EF1_G_con			PS50040;PS50404;PS50405	EF1G_C;GST_CTER;GST_NTER	Elongation factor 1-gamma	Homo sapiens	1	1	0	3	4	1	3	2	4	6	7	5	1	1	0	3	4	1
Elongation factor 2	EEF2	26.3423	26.2188	25.8068	26.3188	26.6132	26.0708	26.8958	26.9949	26.8662	29.5141	29.7442	26.7323				biosynthetic process;cellular biosynthetic process;cellular macromolecule biosynthetic process;cellular macromolecule metabolic process;cellular metabolic process;cellular process;macromolecule biosynthetic process;macromolecule metabolic process;metabolic process;translational elongation	binding;catalytic activity;GTP binding;GTPase activity;guanyl nucleotide binding;guanyl ribonucleotide binding;hydrolase activity;hydrolase activity, acting on acid anhydrides;hydrolase activity, acting on acid anhydrides, in phosphorus-containing anhydrides;nucleic acid binding;nucleoside-triphosphatase activity;nucleotide binding;purine nucleotide binding;purine ribonucleoside triphosphate bind…	cell part;cytoplasmic part;cytosol;intracellular part;macromolecular complex;polysome;ribonucleoprotein complex	biosynthetic process;cellular metabolic process;cellular process;macromolecule metabolic process;metabolic process;translational elongation	cell part;cytosol;macromolecular complex;polysome;ribonucleoprotein complex		EFG_C;EFG_IV;GTP_EFTU;GTP_EFTU_D2	IPR000640;IPR000795;IPR004161;IPR005225;IPR005517;IPR009000;IPR009022;IPR014721;IPR020568;IPR027417	EF_GTP-bd_dom;EFG_III-V;EFG_V;P-loop_NTPase;Ribosomal_S5_D2-typ_fold;Ribosomal_S5_D2-typ_fold_subgr;Small_GTP-bd_dom;Transl_elong_EFG/EF2_IV;Transl_elong_EFTu/EF1A_2;Transl_elong_init/rib_B-barrel	PR00315	ELONGATNFCT	PS00301	EFACTOR_GTP	Elongation factor 2	Homo sapiens	7	6	5	7	11	6	6	7	7	20	20	7	7	6	5	7	11	6
116 kDa U5 small nuclear ribonucleoprotein component	EFTUD2	NaN	NaN	NaN	NaN	NaN	NaN	NaN	NaN	NaN	24.4915	24.6439	NaN				cellular macromolecule metabolic process;cellular metabolic process;cellular nitrogen compound metabolic process;cellular process;macromolecule metabolic process;metabolic process;mRNA metabolic process;mRNA processing;nitrogen compound metabolic process;nuclear mRNA splicing, via spliceosome;nucleic acid metabolic process;nucleobase-containing compound metabolic process;primary metabolic process…	binding;catalytic activity;GTP binding;GTPase activity;guanyl nucleotide binding;guanyl ribonucleotide binding;hydrolase activity;hydrolase activity, acting on acid anhydrides;hydrolase activity, acting on acid anhydrides, in phosphorus-containing anhydrides;nucleoside-triphosphatase activity;nucleotide binding;purine nucleotide binding;purine ribonucleoside triphosphate binding;purine ribonucleo…	Cajal body;catalytic step 2 spliceosome;cell part;cytoplasm;intracellular organelle part;intracellular part;macromolecular complex;nuclear body;nuclear part;nuclear speck;nucleoplasm part;organelle part;ribonucleoprotein complex;spliceosomal complex	cellular metabolic process;cellular nitrogen compound metabolic process;cellular process;macromolecule metabolic process;metabolic process;mRNA metabolic process;mRNA processing;nitrogen compound metabolic process;nucleobase-containing compound metabolic process;primary metabolic process;RNA metabolic process;RNA processing;RNA splicing	cell part;cytoplasm;macromolecular complex;ribonucleoprotein complex;spliceosomal complex	Spliceosome	EFG_C;EFG_IV;GTP_EFTU;GTP_EFTU_D2	IPR000640;IPR000795;IPR004161;IPR005225;IPR005517;IPR009000;IPR009022;IPR014721;IPR020568;IPR027417	EF_GTP-bd_dom;EFG_III-V;EFG_V;P-loop_NTPase;Ribosomal_S5_D2-typ_fold;Ribosomal_S5_D2-typ_fold_subgr;Small_GTP-bd_dom;Transl_elong_EFG/EF2_IV;Transl_elong_EFTu/EF1A_2;Transl_elong_init/rib_B-barrel	PR00315	ELONGATNFCT	PS00301	EFACTOR_GTP	116 kDa U5 small nuclear ribonucleoprotein component	Homo sapiens	1	0	0	2	0	0	1	1	2	7	5	1	0	0	0	2	0	0
Eukaryotic translation initiation factor 1A, X-chromosomal;Eukaryotic translation initiation factor 1A, Y-chromosomal	EIF1AX;EIF1AY	NaN	NaN	NaN	NaN	NaN	NaN	NaN	NaN	NaN	24.5963	24.9898	NaN				cellular process;translational initiation	binding;nucleic acid binding;RNA binding;translation factor activity, nucleic acid binding;translation initiation factor activity	cell part;cytoplasmic part;cytosol;intracellular part	cellular process;translational initiation	cell part;cytosol	RNA transport	eIF-1a	IPR001253;IPR006196;IPR012340;IPR018104	NA-bd_OB-fold;RNA-binding_domain_S1_IF1;TIF_eIF-1A;TIF_eIF-1A_CS			PS01262;PS50832	IF1A;S1_IF1_TYPE	Eukaryotic translation initiation factor 1A, X-chromosomal;Eukaryotic translation initiation factor 1A, Y-chromosomal	Homo sapiens	0	0	0	0	0	0	0	0	0	4	3	0	0	0	0	0	0	0
Eukaryotic translation initiation factor 2 subunit 3;Putative eukaryotic translation initiation factor 2 subunit 3-like protein	EIF2S3;EIF2S3L	NaN	NaN	NaN	24.1535	24.0212	NaN	NaN	NaN	25.1333	26.0253	25.9744	25.1731				catabolic process;cellular catabolic process;cellular metabolic process;cellular nitrogen compound catabolic process;cellular nitrogen compound metabolic process;cellular process;GTP catabolic process;GTP metabolic process;heterocycle catabolic process;heterocycle metabolic process;metabolic process;nitrogen compound metabolic process;nucleobase-containing compound catabolic process;nucleobase-co…	binding;catalytic activity;GTP binding;GTPase activity;guanyl nucleotide binding;guanyl ribonucleotide binding;hydrolase activity;hydrolase activity, acting on acid anhydrides;hydrolase activity, acting on acid anhydrides, in phosphorus-containing anhydrides;nucleic acid binding;nucleoside-triphosphatase activity;nucleotide binding;purine nucleotide binding;purine ribonucleoside triphosphate bind…	cell part;cytoplasmic part;cytosol;intracellular part	catabolic process;cellular metabolic process;cellular nitrogen compound metabolic process;cellular process;heterocycle metabolic process;metabolic process;nitrogen compound metabolic process;nucleobase-containing compound catabolic process;nucleobase-containing compound metabolic process;nucleobase-containing small molecule metabolic process;nucleotide metabolic process;primary metabolic process;…	cell part;cytosol	RNA transport	eIF2_C;GTP_EFTU;GTP_EFTU_D2	IPR000795;IPR004161;IPR009000;IPR009001;IPR015256;IPR027417	EF_GTP-bd_dom;P-loop_NTPase;TIF2_gsu_C;Transl_elong_EF1A/Init_IF2_C;Transl_elong_EFTu/EF1A_2;Transl_elong_init/rib_B-barrel	PR00315	ELONGATNFCT			Eukaryotic translation initiation factor 2 subunit 3;Putative eukaryotic translation initiation factor 2 subunit 3-like protein	Homo sapiens	1	1	0	2	2	0	1	1	4	6	7	2	1	1	0	2	2	0
Eukaryotic translation initiation factor 3 subunit A	EIF3A	NaN	NaN	NaN	NaN	NaN	NaN	NaN	24.7028	NaN	26.4735	25.5421	23.2473				biological regulation;cellular component assembly;cellular component assembly at cellular level;cellular component organization;cellular component organization at cellular level;cellular component organization or biogenesis;cellular component organization or biogenesis at cellular level;cellular macromolecular complex assembly;cellular macromolecular complex subunit organization;cellular process;…	binding;nucleic acid binding;RNA binding;structural molecule activity;translation factor activity, nucleic acid binding;translation initiation factor activity	cell part;cytoplasmic part;cytosol;eukaryotic 43S preinitiation complex;eukaryotic 48S preinitiation complex;eukaryotic translation initiation factor 3 complex;intracellular non-membrane-bounded organelle;intracellular organelle;intracellular organelle part;intracellular part;macromolecular complex;non-membrane-bounded organelle;nuclear part;nucleolus;organelle;organelle part;protein complex;ribo…	biological regulation;cellular component assembly;cellular component organization;cellular macromolecular complex assembly;cellular process;macromolecular complex assembly;regulation of translation;ribonucleoprotein complex assembly	cell part;cytosol;intracellular non-membrane-bounded organelle;intracellular organelle;macromolecular complex;nucleolus;organelle;protein complex;ribonucleoprotein complex	RNA transport	PCI	IPR000717;IPR027512	EIF3A;PCI_dom					Eukaryotic translation initiation factor 3 subunit A	Homo sapiens	0	0	0	1	1	1	0	4	0	9	8	2	0	0	0	1	1	1
Eukaryotic translation initiation factor 3 subunit B	EIF3B	NaN	NaN	NaN	NaN	NaN	NaN	NaN	NaN	NaN	25.027	25.2186	NaN				biological regulation;cellular component assembly;cellular component assembly at cellular level;cellular component organization;cellular component organization at cellular level;cellular component organization or biogenesis;cellular component organization or biogenesis at cellular level;cellular macromolecular complex assembly;cellular macromolecular complex subunit organization;cellular process;…	binding;nucleic acid binding;nucleotide binding;protein binding;protein complex scaffold;RNA binding;structural molecule activity;translation factor activity, nucleic acid binding;translation initiation factor activity	cell part;cytoplasmic part;cytosol;eukaryotic 43S preinitiation complex;eukaryotic 48S preinitiation complex;eukaryotic translation initiation factor 3 complex;intracellular part;macromolecular complex;protein complex;ribonucleoprotein complex;translation preinitiation complex	biological regulation;cellular component assembly;cellular component organization;cellular macromolecular complex assembly;cellular process;macromolecular complex assembly;regulation of translation;ribonucleoprotein complex assembly	cell part;cytosol;macromolecular complex;protein complex;ribonucleoprotein complex	RNA transport	eIF2A;RRM_1	IPR000504;IPR011400;IPR012677;IPR013979;IPR015943	EIF3B;Nucleotide-bd_a/b_plait;RRM_dom;TIF_beta_prop-like;WD40/YVTN_repeat-like_dom			PS00678;PS50082;PS50102;PS50294	RRM;WD_REPEATS_1;WD_REPEATS_2;WD_REPEATS_REGION	Eukaryotic translation initiation factor 3 subunit B	Homo sapiens	0	0	0	0	0	0	1	1	1	5	5	1	0	0	0	0	0	0
Eukaryotic translation initiation factor 3 subunit C;Eukaryotic translation initiation factor 3 subunit C-like protein	EIF3C;EIF3CL	NaN	NaN	NaN	NaN	NaN	NaN	25.3692	25.3527	25.4166	26.7699	26.6721	25.0836				biological regulation;cellular component assembly;cellular component assembly at cellular level;cellular component organization;cellular component organization at cellular level;cellular component organization or biogenesis;cellular component organization or biogenesis at cellular level;cellular macromolecular complex assembly;cellular macromolecular complex subunit organization;cellular process;…	binding;nucleic acid binding;RNA binding;translation factor activity, nucleic acid binding;translation initiation factor activity	cell part;cytoplasmic part;cytosol;eukaryotic 43S preinitiation complex;eukaryotic 48S preinitiation complex;eukaryotic translation initiation factor 3 complex;intracellular part;macromolecular complex;protein complex;ribonucleoprotein complex;translation preinitiation complex	biological regulation;cellular component assembly;cellular component organization;cellular macromolecular complex assembly;cellular process;macromolecular complex assembly;regulation of translation;ribonucleoprotein complex assembly;translational initiation	cell part;cytosol;macromolecular complex;protein complex;ribonucleoprotein complex	RNA transport	eIF-3c_N;PCI	IPR000717;IPR008905;IPR011991;IPR027516	EIF3C;EIF3C_N_dom;PCI_dom;WHTH_DNA-bd_dom					Eukaryotic translation initiation factor 3 subunit C;Eukaryotic translation initiation factor 3 subunit C-like protein	Homo sapiens	0	0	0	0	0	0	4	4	5	10	9	3	0	0	0	0	0	0
Eukaryotic translation initiation factor 3 subunit D	EIF3D	NaN	NaN	NaN	NaN	NaN	NaN	NaN	NaN	23.5728	NaN	NaN	NaN				biological regulation;cellular component assembly;cellular component assembly at cellular level;cellular component organization;cellular component organization at cellular level;cellular component organization or biogenesis;cellular component organization or biogenesis at cellular level;cellular macromolecular complex assembly;cellular macromolecular complex subunit organization;cellular process;…	binding;nucleic acid binding;RNA binding;translation factor activity, nucleic acid binding;translation initiation factor activity	cell part;cytoplasmic part;cytosol;eukaryotic 43S preinitiation complex;eukaryotic 48S preinitiation complex;eukaryotic translation initiation factor 3 complex;intracellular part;macromolecular complex;protein complex;ribonucleoprotein complex;translation preinitiation complex	biological regulation;cellular component assembly;cellular component organization;cellular macromolecular complex assembly;cellular process;macromolecular complex assembly;regulation of translation;ribonucleoprotein complex assembly;translational initiation	cell part;cytosol;macromolecular complex;protein complex;ribonucleoprotein complex	RNA transport	eIF-3_zeta	IPR007783	eif3d					Eukaryotic translation initiation factor 3 subunit D	Homo sapiens	0	0	0	1	0	0	0	1	2	1	1	1	0	0	0	1	0	0
Eukaryotic translation initiation factor 3 subunit E	EIF3E	NaN	NaN	NaN	NaN	NaN	NaN	NaN	NaN	NaN	24.9202	23.9067	NaN				biological regulation;catabolic process;cellular catabolic process;cellular component assembly;cellular component assembly at cellular level;cellular component organization;cellular component organization at cellular level;cellular component organization or biogenesis;cellular component organization or biogenesis at cellular level;cellular macromolecular complex assembly;cellular macromolecular c…	binding;nucleic acid binding;RNA binding;translation factor activity, nucleic acid binding;translation initiation factor activity	cell part;cytoplasm;cytoplasmic part;cytosol;eukaryotic 43S preinitiation complex;eukaryotic 48S preinitiation complex;eukaryotic translation initiation factor 3 complex;intracellular membrane-bounded organelle;intracellular organelle;intracellular organelle part;intracellular part;macromolecular complex;membrane-bounded organelle;nuclear body;nuclear part;nucleoplasm;nucleoplasm part;nucleus;org…	biological regulation;catabolic process;cellular component assembly;cellular component organization;cellular macromolecular complex assembly;cellular metabolic process;cellular nitrogen compound metabolic process;cellular process;macromolecular complex assembly;macromolecule metabolic process;metabolic process;mRNA metabolic process;nitrogen compound metabolic process;nucleobase-containing compou…	cell part;cytoplasm;cytosol;intracellular membrane-bounded organelle;intracellular organelle;macromolecular complex;nucleoplasm;nucleus;organelle;protein complex;ribonucleoprotein complex	Hepatitis C;RNA transport	eIF3_N;PCI	IPR000717;IPR011991;IPR016650;IPR019010	eIF3e;eIF3e_N;PCI_dom;WHTH_DNA-bd_dom					Eukaryotic translation initiation factor 3 subunit E	Homo sapiens	0	0	0	0	0	0	0	0	1	4	2	1	0	0	0	0	0	0
Eukaryotic translation initiation factor 3 subunit F	EIF3F	NaN	NaN	NaN	NaN	NaN	NaN	NaN	NaN	23.9767	24.9322	24.955	24.0751				biological regulation;cellular component assembly;cellular component assembly at cellular level;cellular component organization;cellular component organization at cellular level;cellular component organization or biogenesis;cellular component organization or biogenesis at cellular level;cellular macromolecular complex assembly;cellular macromolecular complex subunit organization;cellular process;…	binding;catalytic activity;cysteine-type peptidase activity;hydrolase activity;nucleic acid binding;peptidase activity;peptidase activity, acting on L-amino acid peptides;RNA binding;translation factor activity, nucleic acid binding;translation initiation factor activity	cell part;cytoplasmic part;cytosol;eukaryotic 43S preinitiation complex;eukaryotic 48S preinitiation complex;eukaryotic translation initiation factor 3 complex;intracellular part;macromolecular complex;protein complex;ribonucleoprotein complex;translation preinitiation complex	biological regulation;cellular component assembly;cellular component organization;cellular macromolecular complex assembly;cellular process;macromolecular complex assembly;macromolecule metabolic process;metabolic process;primary metabolic process;protein metabolic process;proteolysis;regulation of translation;ribonucleoprotein complex assembly	cell part;cytosol;macromolecular complex;protein complex;ribonucleoprotein complex	RNA transport	JAB;MitMem_reg	IPR000555;IPR024969;IPR027531	eIF3f;JAB1_Mov34_MPN_PAD1;Rpn11/EIF3F_C					Eukaryotic translation initiation factor 3 subunit F	Homo sapiens	0	0	1	1	0	0	1	1	3	3	3	2	0	0	1	1	0	0
Eukaryotic translation initiation factor 3 subunit G	EIF3G	NaN	NaN	NaN	NaN	NaN	NaN	NaN	NaN	NaN	NaN	23.5446	NaN				biological regulation;cellular component assembly;cellular component assembly at cellular level;cellular component organization;cellular component organization at cellular level;cellular component organization or biogenesis;cellular component organization or biogenesis at cellular level;cellular macromolecular complex assembly;cellular macromolecular complex subunit organization;cellular process;…	binding;nucleic acid binding;nucleotide binding;RNA binding;translation factor activity, nucleic acid binding;translation initiation factor activity	cell part;cytoplasmic part;cytosol;eukaryotic 43S preinitiation complex;eukaryotic 48S preinitiation complex;eukaryotic translation initiation factor 3 complex;intracellular membrane-bounded organelle;intracellular organelle;intracellular part;macromolecular complex;membrane-bounded organelle;nucleus;organelle;perinuclear region of cytoplasm;protein complex;ribonucleoprotein complex;translation p…	biological regulation;cellular component assembly;cellular component organization;cellular macromolecular complex assembly;cellular process;macromolecular complex assembly;regulation of translation;ribonucleoprotein complex assembly;translational initiation	cell part;cytosol;intracellular membrane-bounded organelle;intracellular organelle;macromolecular complex;nucleus;organelle;protein complex;ribonucleoprotein complex	RNA transport	eIF3g;RRM_1	IPR000504;IPR012677;IPR017334;IPR024675	eIF3_g;eIF3g_N;Nucleotide-bd_a/b_plait;RRM_dom			PS50102	RRM	Eukaryotic translation initiation factor 3 subunit G	Homo sapiens	0	0	0	0	0	0	0	0	0	0	3	0	0	0	0	0	0	0
Eukaryotic translation initiation factor 3 subunit H	EIF3H	NaN	NaN	NaN	NaN	NaN	NaN	NaN	NaN	NaN	NaN	23.4149	NaN				biological regulation;cellular component assembly;cellular component assembly at cellular level;cellular component organization;cellular component organization at cellular level;cellular component organization or biogenesis;cellular component organization or biogenesis at cellular level;cellular macromolecular complex assembly;cellular macromolecular complex subunit organization;cellular process;…	binding;nucleic acid binding;RNA binding;translation factor activity, nucleic acid binding;translation initiation factor activity	cell part;cytoplasm;cytoplasmic part;cytosol;eukaryotic 43S preinitiation complex;eukaryotic 48S preinitiation complex;eukaryotic translation initiation factor 3 complex;intracellular part;macromolecular complex;protein complex;ribonucleoprotein complex;translation preinitiation complex	biological regulation;cellular component assembly;cellular component organization;cellular macromolecular complex assembly;cellular process;macromolecular complex assembly;regulation of translation;ribonucleoprotein complex assembly;translational initiation	cell part;cytoplasm;cytosol;macromolecular complex;protein complex;ribonucleoprotein complex	Measles;RNA transport	JAB	IPR000555;IPR027524	eIF3h;JAB1_Mov34_MPN_PAD1					Eukaryotic translation initiation factor 3 subunit H	Homo sapiens	0	0	0	0	0	0	0	0	1	1	2	0	0	0	0	0	0	0
Eukaryotic translation initiation factor 3 subunit I	EIF3I	NaN	NaN	NaN	NaN	NaN	NaN	NaN	NaN	NaN	24.978	24.6686	NaN				biological regulation;cellular component assembly;cellular component assembly at cellular level;cellular component organization;cellular component organization at cellular level;cellular component organization or biogenesis;cellular component organization or biogenesis at cellular level;cellular macromolecular complex assembly;cellular macromolecular complex subunit organization;cellular process;…	binding;nucleic acid binding;RNA binding;translation factor activity, nucleic acid binding;translation initiation factor activity	cell part;cytoplasmic part;cytosol;eukaryotic 43S preinitiation complex;eukaryotic 48S preinitiation complex;eukaryotic translation initiation factor 3 complex;intracellular part;macromolecular complex;protein complex;ribonucleoprotein complex;translation preinitiation complex	biological regulation;cellular component assembly;cellular component organization;cellular macromolecular complex assembly;cellular process;macromolecular complex assembly;regulation of translation;ribonucleoprotein complex assembly	cell part;cytosol;macromolecular complex;protein complex;ribonucleoprotein complex	RNA transport	WD40	IPR001680;IPR015943;IPR017986;IPR019775;IPR027525	eIF3i;WD40/YVTN_repeat-like_dom;WD40_repeat;WD40_repeat_CS;WD40_repeat_dom			PS00678;PS50082;PS50294	WD_REPEATS_1;WD_REPEATS_2;WD_REPEATS_REGION	Eukaryotic translation initiation factor 3 subunit I	Homo sapiens	0	0	1	0	0	0	0	1	3	2	5	1	0	0	1	0	0	0
Eukaryotic translation initiation factor 3 subunit J	EIF3J	NaN	NaN	NaN	NaN	NaN	NaN	NaN	NaN	NaN	NaN	22.9227	NaN				biological regulation;cellular component assembly;cellular component assembly at cellular level;cellular component organization;cellular component organization at cellular level;cellular component organization or biogenesis;cellular component organization or biogenesis at cellular level;cellular macromolecular complex assembly;cellular macromolecular complex subunit organization;cellular process;…	binding;nucleic acid binding;RNA binding;translation factor activity, nucleic acid binding;translation initiation factor activity	cell part;cytoplasmic part;cytosol;eukaryotic 43S preinitiation complex;eukaryotic 48S preinitiation complex;eukaryotic translation initiation factor 3 complex;intracellular part;macromolecular complex;protein complex;ribonucleoprotein complex;translation preinitiation complex	biological regulation;cellular component assembly;cellular component organization;cellular macromolecular complex assembly;cellular process;macromolecular complex assembly;regulation of translation;ribonucleoprotein complex assembly;translational initiation	cell part;cytosol;macromolecular complex;protein complex;ribonucleoprotein complex	RNA transport	eIF3_subunit	IPR013906;IPR023194	eIF3j;eIF3-like_dom					Eukaryotic translation initiation factor 3 subunit J	Homo sapiens	0	0	0	0	0	0	0	0	0	0	2	0	0	0	0	0	0	0
Eukaryotic translation initiation factor 3 subunit K	EIF3K	NaN	NaN	NaN	NaN	NaN	NaN	NaN	NaN	NaN	23.7774	24.0787	NaN				biological regulation;cellular component assembly;cellular component assembly at cellular level;cellular component organization;cellular component organization at cellular level;cellular component organization or biogenesis;cellular component organization or biogenesis at cellular level;cellular macromolecular complex assembly;cellular macromolecular complex subunit organization;cellular process;…	binding;nucleic acid binding;ribonucleoprotein binding;ribosome binding;RNA binding;translation factor activity, nucleic acid binding;translation initiation factor activity	cell part;cytoplasmic part;cytosol;eukaryotic 43S preinitiation complex;eukaryotic 48S preinitiation complex;eukaryotic translation initiation factor 3 complex;intracellular membrane-bounded organelle;intracellular organelle;intracellular part;macromolecular complex;membrane-bounded organelle;nucleus;organelle;protein complex;ribonucleoprotein complex;translation preinitiation complex	biological regulation;cellular component assembly;cellular component organization;cellular macromolecular complex assembly;cellular process;macromolecular complex assembly;regulation of translation;ribonucleoprotein complex assembly;translational initiation	cell part;cytosol;intracellular membrane-bounded organelle;intracellular organelle;macromolecular complex;nucleus;organelle;protein complex;ribonucleoprotein complex		SAC3_GANP	IPR005062;IPR009374;IPR011991;IPR016020;IPR016024	ARM-type_fold;eIF3k;SAC3/GANP/Nin1/mts3/eIF-3-p25;Transl_init_fac_sub12_N_euk;WHTH_DNA-bd_dom					Eukaryotic translation initiation factor 3 subunit K	Homo sapiens	0	0	0	0	0	0	0	0	0	2	2	1	0	0	0	0	0	0
Eukaryotic translation initiation factor 3 subunit L	EIF3L	NaN	NaN	NaN	NaN	NaN	NaN	NaN	NaN	NaN	25.9468	25.9693	24.5792				biological regulation;cellular component assembly;cellular component assembly at cellular level;cellular component organization;cellular component organization at cellular level;cellular component organization or biogenesis;cellular component organization or biogenesis at cellular level;cellular macromolecular complex assembly;cellular macromolecular complex subunit organization;cellular process;…	binding;nucleic acid binding;RNA binding;translation factor activity, nucleic acid binding;translation initiation factor activity	cell part;cytoplasmic part;eukaryotic 43S preinitiation complex;eukaryotic 48S preinitiation complex;eukaryotic translation initiation factor 3 complex;intracellular part;macromolecular complex;protein complex;ribonucleoprotein complex;translation preinitiation complex	biological regulation;cellular component assembly;cellular component organization;cellular macromolecular complex assembly;cellular process;macromolecular complex assembly;regulation of translation;ribonucleoprotein complex assembly;translational initiation	cell part;macromolecular complex;protein complex;ribonucleoprotein complex		Paf67	IPR019382	eIF3l					Eukaryotic translation initiation factor 3 subunit L	Homo sapiens	0	0	0	0	0	0	0	1	1	8	9	5	0	0	0	0	0	0
Eukaryotic translation initiation factor 3 subunit M	EIF3M	NaN	NaN	NaN	NaN	NaN	NaN	NaN	NaN	23.5241	NaN	NaN	NaN				biological regulation;cellular component assembly;cellular component assembly at cellular level;cellular component organization;cellular component organization at cellular level;cellular component organization or biogenesis;cellular component organization or biogenesis at cellular level;cellular macromolecular complex assembly;cellular macromolecular complex subunit organization;cellular process;…	binding;nucleic acid binding;RNA binding;translation factor activity, nucleic acid binding;translation initiation factor activity	cell part;cytoplasmic part;eukaryotic 43S preinitiation complex;eukaryotic 48S preinitiation complex;eukaryotic translation initiation factor 3 complex;intracellular part;macromolecular complex;protein complex;ribonucleoprotein complex;translation preinitiation complex	biological regulation;cellular component assembly;cellular component organization;cellular macromolecular complex assembly;cellular process;macromolecular complex assembly;regulation of translation;ribonucleoprotein complex assembly;translational initiation	cell part;macromolecular complex;protein complex;ribonucleoprotein complex		PCI	IPR000717;IPR011991;IPR027528	eIF3m;PCI_dom;WHTH_DNA-bd_dom					Eukaryotic translation initiation factor 3 subunit M	Homo sapiens	0	0	0	0	0	0	0	0	2	2	1	0	0	0	0	0	0	0
Eukaryotic initiation factor 4A-I	EIF4A1	25.2529	24.9442	24.7594	24.4777	24.8218	23.3873	26.0718	26.1403	26.7886	28.3342	28.7391	26.1402				biological regulation;catabolic process;cell surface receptor linked signaling pathway;cellular catabolic process;cellular macromolecule catabolic process;cellular macromolecule metabolic process;cellular metabolic process;cellular nitrogen compound metabolic process;cellular process;cellular response to chemical stimulus;cellular response to cytokine stimulus;cellular response to organic substan…	adenyl nucleotide binding;adenyl ribonucleotide binding;ATP binding;ATPase activity;ATPase activity, coupled;ATP-dependent helicase activity;binding;catalytic activity;helicase activity;hydrolase activity;hydrolase activity, acting on acid anhydrides;hydrolase activity, acting on acid anhydrides, in phosphorus-containing anhydrides;mRNA binding;nucleic acid binding;nucleoside-triphosphatase activ…	cell part;cytoplasmic part;cytosol;eukaryotic translation initiation factor 4F complex;intracellular part;macromolecular complex;protein complex	biological regulation;catabolic process;cellular metabolic process;cellular nitrogen compound metabolic process;cellular process;interspecies interaction between organisms;macromolecule metabolic process;metabolic process;mRNA metabolic process;mRNA processing;multi-organism process;nitrogen compound metabolic process;nucleobase-containing compound metabolic process;primary metabolic process;resp…	cell part;cytosol;macromolecular complex;protein complex	RNA transport	DEAD;Helicase_C	IPR000629;IPR001650;IPR011545;IPR014001;IPR014014;IPR027417	DNA/RNA_helicase_DEAD/DEAH_N;Helicase_ATP-bd;Helicase_C;P-loop_NTPase;RNA_helicase_DEAD_Q_motif;RNA-helicase_DEAD-box_CS			PS00039;PS51192;PS51194;PS51195	DEAD_ATP_HELICASE;HELICASE_ATP_BIND_1;HELICASE_CTER;Q_MOTIF	Eukaryotic initiation factor 4A-I	Homo sapiens	5	4	4	5	3	2	3	6	9	10	10	6	5	4	4	5	3	2
Eukaryotic initiation factor 4A-III;Eukaryotic initiation factor 4A-III, N-terminally processed	EIF4A3	NaN	NaN	NaN	NaN	NaN	NaN	NaN	NaN	NaN	24.2451	24.3823	NaN				biological regulation;catabolic process;cell surface receptor linked signaling pathway;cellular catabolic process;cellular macromolecule catabolic process;cellular macromolecule metabolic process;cellular metabolic process;cellular nitrogen compound metabolic process;cellular process;cellular response to chemical stimulus;cellular response to cytokine stimulus;cellular response to organic substan…	adenyl nucleotide binding;adenyl ribonucleotide binding;ATP binding;ATPase activity;ATPase activity, coupled;ATP-dependent helicase activity;ATP-dependent RNA helicase activity;binding;catalytic activity;helicase activity;hydrolase activity;hydrolase activity, acting on acid anhydrides;hydrolase activity, acting on acid anhydrides, in phosphorus-containing anhydrides;mRNA binding;nucleic acid bin…	catalytic step 2 spliceosome;cell part;cytoplasmic part;cytosol;exon-exon junction complex;intracellular organelle part;intracellular part;macromolecular complex;nuclear body;nuclear part;nuclear speck;nucleoplasm part;organelle part;protein complex;ribonucleoprotein complex;spliceosomal complex	biological regulation;catabolic process;cellular metabolic process;cellular nitrogen compound metabolic process;cellular process;establishment of localization;macromolecule metabolic process;metabolic process;mRNA metabolic process;mRNA processing;nitrogen compound metabolic process;nucleobase-containing compound metabolic process;nucleobase-containing compound transport;primary metabolic process…	cell part;cytosol;macromolecular complex;protein complex;ribonucleoprotein complex;spliceosomal complex	mRNA surveillance pathway;RNA transport;Spliceosome	DEAD;Helicase_C	IPR000629;IPR001650;IPR011545;IPR014001;IPR014014;IPR027417	DNA/RNA_helicase_DEAD/DEAH_N;Helicase_ATP-bd;Helicase_C;P-loop_NTPase;RNA_helicase_DEAD_Q_motif;RNA-helicase_DEAD-box_CS			PS00039;PS51192;PS51194;PS51195	DEAD_ATP_HELICASE;HELICASE_ATP_BIND_1;HELICASE_CTER;Q_MOTIF	Eukaryotic initiation factor 4A-III;Eukaryotic initiation factor 4A-III, N-terminally processed	Homo sapiens	1	1	0	1	1	1	0	0	1	6	7	2	0	0	0	0	0	0
Eukaryotic translation initiation factor 4 gamma 1	EIF4G1	NaN	NaN	NaN	NaN	21.7783	NaN	NaN	NaN	NaN	NaN	NaN	NaN				biological regulation;catabolic process;cell death;cell surface receptor linked signaling pathway;cellular catabolic process;cellular macromolecule catabolic process;cellular macromolecule metabolic process;cellular metabolic process;cellular nitrogen compound metabolic process;cellular process;cellular response to chemical stimulus;cellular response to cytokine stimulus;cellular response to endo…	binding;DNA binding;nucleic acid binding;RNA binding;translation factor activity, nucleic acid binding;translation initiation factor activity	cell part;cytoplasm;cytoplasmic part;cytosol;eukaryotic translation initiation factor 4F complex;intracellular part;macromolecular complex;protein complex	biological regulation;catabolic process;cell death;cellular metabolic process;cellular nitrogen compound metabolic process;cellular process;death;interspecies interaction between organisms;macromolecule metabolic process;metabolic process;mRNA metabolic process;mRNA processing;multi-organism process;nitrogen compound metabolic process;nucleobase-containing compound metabolic process;primary metab…	cell part;cytoplasm;cytosol;macromolecular complex;protein complex	RNA transport;Viral myocarditis	MA3;MIF4G;W2	IPR003307;IPR003890;IPR003891;IPR016021;IPR016024	ARM-type_fold;Initiation_fac_eIF4g_MI;MIF4G-like_typ-3;MIF4-like_typ_1/2/3;W2_domain			PS51363;PS51366	MI;W2	Eukaryotic translation initiation factor 4 gamma 1	Homo sapiens	0	0	0	2	2	0	0	0	0	1	0	0	0	0	0	2	2	0
[truncated: 631 more rows]
[truncated: 49 more columns]
